# Supplementary material for: Leaf Transcriptome Sequencing for Identifying Genic-SSR Markers and SNP Heterozygosity in Crossbred Mango Variety ‘Amrapali’ (Mangifera indica L.)
Source: PLoS One. 2016 Oct 13;11(10):e0164325. doi: 10.1371/journal.pone.0164325 (PMC5063295; doi:10.1371/journal.pone.0164325)
Supplement: S1 Table — (XLSX) [file pone.0164325.s003.xlsx]

## Sheet: KASS-result
	Supplimentary Table1. List of unigenes with KEGG Pathway ID and their detailed categorization
S.No.	Unigene Name	KEGG Pathway ID		S.No.	Pathway Name	Number of Unigene Mapped
1	NDA_contig_111			1	Ribosome	125
2	NDA_contig_1834			2	Biosynthesis of amino acids	101
3	NDA_contig_2264			3	Carbon metabolism	98
4	NDA_contig_2305			4	Spliceosome	95
5	NDA_contig_3175			5	Purine metabolism	94
6	NDA_contig_3752			6	Oxidative phosphorylation	92
7	NDA_contig_4168			7	RNA transport	89
8	NDA_contig_4695			8	Pyrimidine metabolism	79
9	NDA_contig_4778			9	Protein processing in endoplasmic reticulum	76
10	NDA_contig_5925			10	Huntington's disease	70
11	NDA_contig_7018			11	Epstein-Barr virus infection	61
12	NDA_contig_7451			12	Parkinson's disease	57
13	NDA_contig_8032			13	Alzheimer's disease	56
14	NDA_contig_8431			14	Ubiquitin mediated proteolysis	54
15	NDA_contig_8555			15	Endocytosis	54
16	NDA_contig_8556			16	Ribosome biogenesis in eukaryotes	49
17	NDA_contig_8795			17	RNA degradation	49
18	NDA_contig_8888			18	mRNA surveillance pathway	48
19	NDA_contig_9185			19	Cell cycle	43
20	NDA_contig_9471			20	Non-alcoholic fatty liver disease (NAFLD)	43
21	NDA_contig_9998			21	Amino sugar and nucleotide sugar metabolism	41
22	NDA_contig_10052			22	Pyruvate metabolism	40
23	NDA_contig_10345			23	Glycerophospholipid metabolism	39
24	NDA_contig_10965			24	Nucleotide excision repair	39
25	NDA_contig_11360			25	HTLV-I infection	39
26	NDA_contig_12285			26	Starch and sucrose metabolism	38
27	NDA_contig_12787			27	Photosynthesis	38
28	NDA_contig_13245			28	Cysteine and methionine metabolism	38
29	NDA_contig_13246			29	Cell cycle - yeast	38
30	NDA_contig_13991			30	Viral carcinogenesis	38
31	NDA_contig_14382			31	Glycine, serine and threonine metabolism	35
32	NDA_contig_14610			32	Plant hormone signal transduction	35
33	NDA_contig_15838	K01679		33	Peroxisome	35
34	NDA_contig_15845			34	Lysosome	34
35	NDA_contig_16246			35	Glycolysis / Gluconeogenesis	33
36	NDA_contig_16386			36	Porphyrin and chlorophyll metabolism	32
37	NDA_contig_16620			37	Proteasome	32
38	NDA_contig_18057			38	DNA replication	31
39	NDA_contig_18469			39	Herpes simplex infection	31
40	NDA_contig_18504			40	Glyoxylate and dicarboxylate metabolism	30
41	NDA_contig_18836			41	N-Glycan biosynthesis	30
42	NDA_contig_20002			42	Phagosome	30
43	NDA_contig_20043			43	Oocyte meiosis	30
44	NDA_contig_20135			44	Fatty acid metabolism	29
45	NDA_contig_20792			45	Meiosis - yeast	29
46	NDA_contig_21001			46	Terpenoid backbone biosynthesis	28
47	NDA_contig_21011			47	RNA polymerase	28
48	NDA_contig_21981			48	Aminoacyl-tRNA biosynthesis	28
49	NDA_contig_22285			49	Homologous recombination	28
50	NDA_contig_22571			50	Two-component system	28
51	NDA_contig_22763			51	Alanine, aspartate and glutamate metabolism	27
52	NDA_contig_22821			52	Basal transcription factors	27
53	NDA_contig_23048			53	AMPK signaling pathway	27
54	NDA_contig_23213			54	Pathways in cancer	27
55	NDA_contig_23216			55	2-Oxocarboxylic acid metabolism	26
56	NDA_contig_24313			56	Protein export	26
57	NDA_contig_24590			57	Phenylalanine, tyrosine and tryptophan biosynthesis	25
58	NDA_contig_24936			58	Mismatch repair	25
59	NDA_contig_25792			59	Fanconi anemia pathway	25
60	NDA_contig_26129			60	Citrate cycle (TCA cycle) )	24
61	NDA_contig_26220			61	Base excision repair	24
62	NDA_contig_26441			62	Synaptic vesicle cycle	24
63	NDA_contig_26909			63	Carbon fixation in photosynthetic organisms	23
64	NDA_contig_27114			64	Arginine and proline metabolism	23
65	NDA_contig_28089			65	PI3K-Akt signaling pathway	23
66	NDA_contig_28139			66	Methane metabolism	22
67	NDA_contig_28177			67	Glycerolipid metabolism	22
68	NDA_contig_28368			68	Various types of N-glycan biosynthesis	22
69	NDA_contig_28373			69	Progesterone-mediated oocyte maturation	22
70	NDA_contig_28512			70	Propanoate metabolism	20
71	NDA_contig_28574			71	Inositol phosphate metabolism	20
72	NDA_contig_28644			72	Carbon fixation pathways in prokaryotes	20
73	NDA_contig_28731			73	Valine, leucine and isoleucine degradation	20
74	NDA_contig_28865			74	Glycosylphosphatidylinositol (GPI)-anchor biosynthesis)	20
75	NDA_contig_28925			75	Ubiquinone and other terpenoid-quinone biosynthesis	20
76	NDA_contig_29002			76	Insulin signaling pathway	20
77	NDA_contig_29070			77	Plant-pathogen interaction	20
78	NDA_contig_29360			78	Tuberculosis	20
79	NDA_contig_29465			79	Pentose phosphate pathway	19
80	NDA_contig_29842			80	Fructose and mannose metabolism	19
81	NDA_contig_30040			81	Arginine biosynthesis	19
82	NDA_contig_30216			82	ABC transporters	19
83	NDA_contig_30221			83	Thyroid hormone signaling pathway	18
84	NDA_contig_30266			84	Vibrio cholerae infection	18
85	NDA_contig_30353			85	Steroid biosynthesis	17
86	NDA_contig_30595			86	Phenylpropanoid biosynthesis	17
87	NDA_contig_30597	K03178		87	Phosphatidylinositol signaling system	17
88	NDA_contig_31064			88	Influenza A	17
89	NDA_contig_31203			89	Ascorbate and aldarate metabolism	16
90	NDA_contig_31290			90	Fatty acid biosynthesis	16
91	NDA_contig_31407			91	Glutathione metabolism	16
92	NDA_contig_31840			92	Pantothenate and CoA biosynthesis	16
93	NDA_contig_31905			93	SNARE interactions in vesicular transport	16
94	NDA_contig_31979			94	Sphingolipid signaling pathway	16
95	NDA_contig_32462			95	Regulation of actin cytoskeleton	16
96	NDA_contig_32957			96	Pentose and glucuronate interconversions	15
97	NDA_contig_33190			97	Galactose metabolism	15
98	NDA_contig_33443			98	Nitrogen metabolism	15
99	NDA_contig_33451			99	Tyrosine metabolism	15
100	NDA_contig_33740			100	Phenylalanine metabolism	15
101	NDA_contig_33809			101	beta-Alanine metabolism	15
102	NDA_contig_34618			102	Folate biosynthesis	15
103	NDA_contig_34622			103	Carotenoid biosynthesis	15
104	NDA_contig_34744			104	HIF-1 signaling pathway	15
105	NDA_contig_34763			105	FoxO signaling pathway	15
106	NDA_contig_35332			106	Alcoholism	15
107	NDA_contig_35433			107	Butanoate metabolism	14
108	NDA_contig_35533			108	Sphingolipid metabolism	14
109	NDA_contig_35817			109	Wnt signaling pathway	14
110	NDA_contig_35919			110	Cytosolic DNA-sensing pathway	14
111	NDA_contig_36048			111	Glucagon signaling pathway	14
112	NDA_contig_36101			112	Longevity regulating pathway - mammal	14
113	NDA_contig_36162			113	Rheumatoid arthritis	14
114	NDA_contig_36232			114	Epithelial cell signaling in Helicobacter pylori infection	14
115	NDA_contig_36480			115	Sulfur metabolism	13
116	NDA_contig_36557			116	alpha-Linolenic acid metabolism	13
117	NDA_contig_36629			117	Drug metabolism - other enzymes	13
118	NDA_contig_37203			118	Regulation of autophagy	13
119	NDA_contig_37438			119	Fc gamma R-mediated phagocytosis	13
120	NDA_contig_37867			120	Circadian rhythm - plant	13
121	NDA_contig_38605			121	Choline metabolism in cancer	13
122	NDA_contig_38722			122	MicroRNAs in cancer	13
123	NDA_contig_38777			123	Insulin resistance	13
124	NDA_contig_38872			124	Shigellosis	13
125	NDA_contig_39021			125	Fatty acid degradation	12
126	NDA_contig_39210			126	Biosynthesis of unsaturated fatty acids	12
127	NDA_contig_39353			127	Lysine degradation	12
128	NDA_contig_39584			128	Tryptophan metabolism	12
129	NDA_contig_39947			129	Nicotinate and nicotinamide metabolism	12
130	NDA_contig_39961			130	One carbon pool by folate	12
131	NDA_contig_40009			131	mTOR signaling pathway	12
132	NDA_contig_40027			132	Regulation of mitophagy - yeast	12
133	NDA_contig_40032			133	p53 signaling pathway	12
134	NDA_contig_40341			134	Tight junction	12
135	NDA_contig_40431			135	Cardiac muscle contraction	12
136	NDA_contig_40587			136	Collecting duct acid secretion	12
137	NDA_contig_40604			137	Central carbon metabolism in cancer	12
138	NDA_contig_40924			138	Photosynthesis - antenna proteins	11
139	NDA_contig_41005			139	Histidine metabolism	11
140	NDA_contig_41213			140	Flavonoid biosynthesis	11
141	NDA_contig_41417			141	Ras signaling pathway	11
142	NDA_contig_41488			142	Oxytocin signaling pathway	11
143	NDA_contig_41579			143	Dopaminergic synapse	11
144	NDA_contig_41672			144	Transcriptional misregulation in cancers	11
145	NDA_contig_41701			145	Proteoglycans in cancer	11
146	NDA_contig_41807			146	Bacterial invasion of epithelial cells	11
147	NDA_contig_41904			147	Hepatitis B	11
148	NDA_contig_41946			148	Ether lipid metabolism	10
149	NDA_contig_42094			149	Valine, leucine and isoleucine biosynthesis	10
150	NDA_contig_42189			150	Selenocompound metabolism	10
151	NDA_contig_42249			151	Other glycan degradation	10
152	NDA_contig_42296			152	Antigen processing and presentation	10
153	NDA_contig_42373			153	PPAR signaling pathway	10
154	NDA_contig_42394			154	Glutamatergic synapse	10
155	NDA_contig_42572			155	GABAergic synapse	10
156	NDA_contig_42647			156	Prostate cancer	10
157	NDA_contig_42682			157	Salmonella infection	10
158	NDA_contig_43185			158	Legionellosis	10
159	NDA_contig_43376			159	Measles	10
160	NDA_contig_43393			160	Lysine biosynthesis	9
161	NDA_contig_43561			161	Sulfur relay system	9
162	NDA_contig_43566			162	Bacterial secretion system	9
163	NDA_contig_43614			163	TGF-beta signaling pathway	9
164	NDA_contig_43643			164	Phospholipase D signaling pathway	9
165	NDA_contig_43725			165	cAMP signaling pathway	9
166	NDA_contig_43752			166	Focal adhesion	9
167	NDA_contig_43991			167	Neurotrophin signaling pathway	9
168	NDA_contig_44074			168	Colorectal cancer	9
169	NDA_contig_44762			169	Pathogenic Escherichia coli infection	9
170	NDA_contig_44893			170	Hepatitis C	9
171	NDA_contig_44962			171	Fatty acid elongation	8
172	NDA_contig_45020			172	Arachidonic acid metabolism	8
173	NDA_contig_45151			173	Lipopolysaccharide biosynthesis	8
174	NDA_contig_45180			174	Thiamine metabolism	8
175	NDA_contig_45203			175	Riboflavin metabolism	8
176	NDA_contig_45214			176	Tropane, piperidine and pyridine alkaloid biosynthesis	8
177	NDA_contig_45245			177	MAPK signaling pathway	8
178	NDA_contig_45301			178	Hippo signaling pathway	8
179	NDA_contig_45651			179	cGMP - PKG signaling pathway	8
180	NDA_contig_45734			180	Estrogen signaling pathway	8
181	NDA_contig_45970			181	Adrenergic signaling in cardiomyocytes	8
182	NDA_contig_46035			182	Amyotrophic lateral sclerosis (ALS)	8
183	NDA_contig_46257			183	Cyanoamino acid metabolism	7
184	NDA_contig_46313			184	Vitamin B6 metabolism	7
185	NDA_contig_46556			185	Biotin metabolism	7
186	NDA_contig_46575			186	Rap1 signaling pathway	7
187	NDA_contig_46700			187	Hippo signaling pathway -fly	7
188	NDA_contig_46918			188	Renal cell carcinoma	7
189	NDA_contig_47121			189	Small cell lung cancer	7
190	NDA_contig_47367			190	Systemic lupus erythematosus	7
191	NDA_contig_47413			191	Toxoplasmosis	7
192	NDA_contig_47795			192	Chagas disease (American trypanosomiasis)	7
193	NDA_contig_47897			193	C5-Branched dibasic acid metabolism	6
194	NDA_contig_48077			194	Isoquinoline alkaloid biosynthesis	6
195	NDA_contig_48178			195	Monobactam biosynthesis	6
196	NDA_contig_48204	K03629		196	Streptomycin biosynthesis	6
197	NDA_contig_48298			197	Aminobenzoate degradation	6
198	NDA_contig_48335			198	Chloroalkane and chloroalkene degradation	6
199	NDA_contig_48695			199	Non-homologous end-joining	6
200	NDA_contig_48878			200	Notch signaling pathway	6
201	NDA_contig_48936			201	Calcium signaling pathway	6
202	NDA_contig_48972			202	Cell cycle - Caulobacter	6
203	NDA_contig_49329			203	Adherens junction	6
204	NDA_contig_49338			204	Adipocytokine signaling pathway	6
205	NDA_contig_49480			205	Melanogenesis	6
206	NDA_contig_49725			206	Vascular smooth muscle contraction	6
207	NDA_contig_49774			207	Vasopressin-regulated water reabsorption	6
208	NDA_contig_50221			208	Endocrine and other factor-regulated calcium reabsorption	6
209	NDA_contig_50258			209	Long-term potentiation	6
210	NDA_contig_50343			210	Circadian rhythm	6
211	NDA_contig_50349			211	Endometrial cancer	6
212	NDA_contig_50484			212	Amoebiasis	6
213	NDA_contig_50759			213	Synthesis and degradation of ketone bodies	5
214	NDA_contig_50816			214	Cutin, suberine and wax biosynthesis	5
215	NDA_contig_50869	K01679		215	Steroid hormone biosynthesis	5
216	NDA_contig_50905			216	Glycosaminoglycan degradation	5
217	NDA_contig_50948			217	Peptidoglycan biosynthesis	5
218	NDA_contig_51078			218	Retinol metabolism	5
219	NDA_contig_51307			219	Sesquiterpenoid and triterpenoid biosynthesis	5
220	NDA_contig_51517			220	Stilbenoid, diarylheptanoid and gingerol biosynthesis	5
221	NDA_contig_51673			221	Styrene degradation	5
222	NDA_contig_51880			222	Metabolism of xenobiotics by cytochrome P450	5
223	NDA_contig_52031			223	Drug metabolism - cytochrome P450	5
224	NDA_contig_52204			224	ErbB signaling pathway	5
225	NDA_contig_52322			225	VEGF signaling pathway	5
226	NDA_contig_52328			226	Apoptosis	5
227	NDA_contig_52333			227	Gap junction	5
228	NDA_contig_52361			228	RIG-I-like receptor signaling pathway	5
229	NDA_contig_52535			229	T cell receptor signaling pathway	5
230	NDA_contig_52754			230	B cell receptor signaling pathway	5
231	NDA_contig_52900			231	Chemokine signaling pathway	5
232	NDA_contig_52907			232	Prolactin signaling pathway	5
233	NDA_contig_53237			233	Pancreatic secretion	5
234	NDA_contig_53306			234	Fat digestion and absorption	5
235	NDA_contig_53678			235	Mineral absorption	5
236	NDA_contig_53730			236	Proximal tubule bicarbonate reclamation	5
237	NDA_contig_53996			237	Serotonergic synapse	5
238	NDA_contig_54206			238	Long-term depression	5
239	NDA_contig_54243			239	Retrograde endocannabinoid signaling	5
240	NDA_contig_54254			240	Axon guidance	5
241	NDA_contig_54275			241	Osteoclast differentiation	5
242	NDA_contig_54355			242	Circadian entrainment	5
243	NDA_contig_54390			243	Glioma	5
244	NDA_contig_54561			244	Cationic antimicrobial peptide (CAMP) resistance	5
245	NDA_contig_54669			245	Degradation of aromatic compounds	4
246	NDA_contig_54741			246	Linoleic acid metabolism	4
247	NDA_contig_54822			247	Taurine and hypotaurine metabolism	4
248	NDA_contig_54902			248	Phosphonate and phosphinate metabolism	4
249	NDA_contig_54952			249	D-Glutamine and D-glutamate metabolism	4
250	NDA_contig_55027			250	Diterpenoid biosynthesis	4
251	NDA_contig_55064			251	Brassinosteroid biosynthesis	4
252	NDA_contig_55130			252	Tetracycline biosynthesis	4
253	NDA_contig_55340			253	NF-kappa B signaling pathway	4
254	NDA_contig_55376			254	Flagellar assembly	4
255	NDA_contig_55486			255	Signaling pathways regulating pluripotency of stem cells	4
256	NDA_contig_55603			256	NOD-like receptor signaling pathway	4
257	NDA_contig_55664			257	Natural killer cell mediated cytotoxicity	4
258	NDA_contig_55820			258	Fc epsilon RI signaling pathway	4
259	NDA_contig_55824			259	GnRH signaling pathway	4
260	NDA_contig_55949			260	Thyroid hormone synthesis	4
261	NDA_contig_56164			261	Bile secretion	4
262	NDA_contig_56168			262	Cholinergic synapse	4
263	NDA_contig_56244			263	Pancreatic cancer	4
264	NDA_contig_56351			264	Acute myeloid leukemia	4
265	NDA_contig_56362			265	Non-small cell lung cancer	4
266	NDA_contig_56536			266	Prion diseases	4
267	NDA_contig_56554			267	Viral myocarditis	4
268	NDA_contig_56567			268	Type II diabetes mellitus	4
269	NDA_contig_56628			269	African trypanosomiasis	4
270	NDA_contig_56900			270	Other types of O-glycan biosynthesis	3
271	NDA_contig_56923			271	Lipoic acid metabolism	3
272	NDA_contig_56932			272	Monoterpenoid biosynthesis	3
273	NDA_contig_57006			273	Zeatin biosynthesis	3
274	NDA_contig_57180			274	Polyketide sugar unit biosynthesis	3
275	NDA_contig_57204			275	Naphthalene degradation	3
276	NDA_contig_57211			276	MAPK signaling pathway - yeast	3
277	NDA_contig_57307			277	Hedgehog signaling pathway	3
278	NDA_contig_57407			278	TNF signaling pathway	3
279	NDA_contig_57415			279	Bacterial chemotaxis	3
280	NDA_contig_57430			280	Platelet activation	3
281	NDA_contig_57441			281	Toll-like receptor signaling pathway	3
282	NDA_contig_57451			282	Renin secretion	3
283	NDA_contig_57465			283	Renin-angiotensin system	3
284	NDA_contig_57480			284	Protein digestion and absorption	3
285	NDA_contig_57555			285	Vitamin digestion and absorption	3
286	NDA_contig_57686			286	Olfactory transduction	3
287	NDA_contig_57780			287	Inflammatory mediator regulation of TRP channels	3
288	NDA_contig_58012			288	Dorso-ventral axis formation	3
289	NDA_contig_58024			289	Chemical carcinogenesis	3
290	NDA_contig_58072			290	Thyroid cancer	3
291	NDA_contig_58213			291	Chronic myeloid leukemia	3
292	NDA_contig_58225			292	Melanoma	3
293	NDA_contig_58253			293	Amphetamine addiction	3
294	NDA_contig_58258			294	Morphine addiction	3
295	NDA_contig_58263			295	Hypertrophic cardiomyopathy (HCM)	3
296	NDA_contig_58460			296	AGE-RAGE signaling pathway in diabetic complications	3
297	NDA_contig_58465			297	Pertussis	3
298	NDA_contig_58514			298	beta-Lactam resistance	3
299	NDA_contig_58546			299	Glycosphingolipid biosynthesis - globo series	2
300	NDA_contig_58556			300	Glycosphingolipid biosynthesis - ganglio series	2
301	NDA_contig_58640			301	Limonene and pinene degradation	2
302	NDA_contig_58899			302	Biosynthesis of siderophore group nonribosomal peptides	2
303	NDA_contig_58955			303	Flavone and flavonol biosynthesis	2
304	NDA_contig_58964			304	Caffeine metabolism	2
305	NDA_contig_58978			305	Glucosinolate biosynthesis	2
306	NDA_contig_58979			306	Novobiocin biosynthesis	2
307	NDA_contig_59100			307	Benzoate degradation	2
308	NDA_contig_59157			308	Chlorocyclohexane and chlorobenzene degradation	2
309	NDA_contig_59178			309	Phosphotransferase system (PTS)	2
310	NDA_contig_59292			310	MAPK signaling pathway - fly	2
311	NDA_contig_59375			311	Jak-STAT signaling pathway	2
312	NDA_contig_59533			312	Leukocyte transendothelial migration	2
313	NDA_contig_59536			313	Aldosterone synthesis and secretion	2
314	NDA_contig_59555			314	Gastric acid secretion	2
315	NDA_contig_59569			315	Carbohydrate digestion and absorption	2
316	NDA_contig_59677			316	Aldosterone-regulated sodium reabsorption	2
317	NDA_contig_59687			317	Phototransduction	2
318	NDA_contig_59845			318	Phototransduction - fly	2
319	NDA_contig_59978			319	Circadian rhythm - fly	2
320	NDA_contig_60054			320	Basal cell carcinoma	2
321	NDA_contig_60288			321	Bladder cancer	2
322	NDA_contig_60428			322	Primary immunodeficiency	2
323	NDA_contig_60577			323	Nicotine addiction	2
324	NDA_contig_60586			324	Type I diabetes mellitus	2
325	NDA_contig_60602			325	Leishmaniasis	2
326	NDA_contig_60652			326	Vancomycin resistance	2
327	NDA_contig_60680			327	Insect hormone biosynthesis	1
328	NDA_contig_60694			328	Geraniol degradation	1
329	NDA_contig_60827			329	Biosynthesis of ansamycins	1
330	NDA_contig_60979			330	Biosynthesis of vancomycin group antibiotics	1
331	NDA_contig_60990			331	Indole alkaloid biosynthesis	1
332	NDA_contig_61016			332	Betalain biosynthesis	1
333	NDA_contig_61067			333	Penicillin and cephalosporin biosynthesis	1
334	NDA_contig_61074			334	Butirosin and neomycin biosynthesis	1
335	NDA_contig_61152			335	Aflatoxin biosynthesis	1
336	NDA_contig_61165			336	Fluorobenzoate degradation	1
337	NDA_contig_61268			337	Toluene degradation	1
338	NDA_contig_61456			338	Bisphenol degradation	1
339	NDA_contig_61484			339	Polycyclic aromatic hydrocarbon degradation	1
340	NDA_contig_61489			340	ECM-receptor interaction	1
341	NDA_contig_61515			341	Cell adhesion molecules (CAMs)	1
342	NDA_contig_61639			342	Regulation of lipolysis in adipocyte	1
343	NDA_contig_61684			343	Ovarian Steroidogenesis	1
344	NDA_contig_61699			344	Salivary secretion	1
345	NDA_contig_61833			345	Taste transduction	1
346	NDA_contig_62000			346	Arrhythmogenic right ventricular cardiomyopathy (ARVC)	1
347	NDA_contig_62001			347	Dilated cardiomyopathy (DCM)	1
348	NDA_contig_62039			348	Vibrio cholerae pathogenic cycle	1
349	NDA_contig_62051			349	Malaria	1
350	NDA_contig_62097
351	NDA_contig_62134				TOTAL	4977
352	NDA_contig_62185
353	NDA_contig_62206
354	NDA_contig_62218
355	NDA_contig_62666
356	NDA_contig_62748
357	NDA_contig_63233
358	NDA_contig_63336
359	NDA_contig_63440
360	NDA_contig_63476
361	NDA_contig_63600
362	NDA_contig_63602
363	NDA_contig_63646
364	NDA_contig_63658
365	NDA_contig_63663
366	NDA_contig_63799
367	NDA_contig_63825
368	NDA_contig_63907
369	NDA_contig_63910
370	NDA_contig_64010
371	NDA_contig_64308
372	NDA_contig_64456
373	NDA_contig_64557
374	NDA_contig_64637
375	NDA_contig_64688
376	NDA_contig_64794
377	NDA_contig_64799
378	NDA_contig_64894
379	NDA_contig_64942
380	NDA_contig_65166
381	NDA_contig_65379
382	NDA_contig_65388
383	NDA_contig_65476
384	NDA_contig_65647
385	NDA_contig_66003
386	NDA_contig_66036
387	NDA_contig_66040
388	NDA_contig_66268
389	NDA_contig_66280
390	NDA_contig_66281
391	NDA_contig_66447
392	NDA_contig_66501
393	NDA_contig_66640
394	NDA_contig_66676
395	NDA_contig_66689
396	NDA_contig_66915
397	NDA_contig_66936
398	NDA_contig_67022
399	NDA_contig_67177
400	NDA_contig_67200
401	NDA_contig_67256
402	NDA_contig_67369
403	NDA_contig_67476
404	NDA_contig_67623
405	NDA_contig_67695
406	NDA_contig_67709
407	NDA_contig_67956
408	NDA_contig_67962
409	NDA_contig_68085
410	NDA_contig_68331
411	NDA_contig_68471
412	NDA_contig_68522
413	NDA_contig_68603
414	NDA_contig_68826
415	NDA_contig_68838
416	NDA_contig_68884
417	NDA_contig_68886
418	NDA_contig_69248
419	NDA_contig_69372
420	NDA_contig_69504
421	NDA_contig_69546
422	NDA_contig_69785
423	NDA_contig_70005
424	NDA_contig_70014
425	NDA_contig_70039
426	NDA_contig_70146
427	NDA_contig_70287
428	NDA_contig_70380
429	NDA_contig_70427
430	NDA_contig_70481
431	NDA_contig_70547
432	NDA_contig_70550
433	NDA_contig_70581
434	NDA_contig_70602
435	NDA_contig_70609
436	NDA_contig_70642
437	NDA_contig_70661
438	NDA_contig_70725
439	NDA_contig_578
440	NDA_contig_2047
441	NDA_contig_4728
442	NDA_contig_5047
443	NDA_contig_5288
444	NDA_contig_5637
445	NDA_contig_6691
446	NDA_contig_7074
447	NDA_contig_7094
448	NDA_contig_8053
449	NDA_contig_8399
450	NDA_contig_8681
451	NDA_contig_9439
452	NDA_contig_10122
453	NDA_contig_10669
454	NDA_contig_10792
455	NDA_contig_11191
456	NDA_contig_11821
457	NDA_contig_12165
458	NDA_contig_13618
459	NDA_contig_13855
460	NDA_contig_14022
461	NDA_contig_14147
462	NDA_contig_14302
463	NDA_contig_14632
464	NDA_contig_14888
465	NDA_contig_15146
466	NDA_contig_15310
467	NDA_contig_15522
468	NDA_contig_15733
469	NDA_contig_16402
470	NDA_contig_16985
471	NDA_contig_17436
472	NDA_contig_17743
473	NDA_contig_17860
474	NDA_contig_18165
475	NDA_contig_18239
476	NDA_contig_18558
477	NDA_contig_19089
478	NDA_contig_19259
479	NDA_contig_19326
480	NDA_contig_19758
481	NDA_contig_19818
482	NDA_contig_20735
483	NDA_contig_20988
484	NDA_contig_21065
485	NDA_contig_21746
486	NDA_contig_21887
487	NDA_contig_22277
488	NDA_contig_23273
489	NDA_contig_23292
490	NDA_contig_23473
491	NDA_contig_23553
492	NDA_contig_23579
493	NDA_contig_23703
494	NDA_contig_24246
495	NDA_contig_24331
496	NDA_contig_24358
497	NDA_contig_24622
498	NDA_contig_24624
499	NDA_contig_25034
500	NDA_contig_25421
501	NDA_contig_26179
502	NDA_contig_26336
503	NDA_contig_26347
504	NDA_contig_26906
505	NDA_contig_27178
506	NDA_contig_27254
507	NDA_contig_27282
508	NDA_contig_27892
509	NDA_contig_28059
510	NDA_contig_28085
511	NDA_contig_28196
512	NDA_contig_28628
513	NDA_contig_28815
514	NDA_contig_28885
515	NDA_contig_29383
516	NDA_contig_30025
517	NDA_contig_30066
518	NDA_contig_30590
519	NDA_contig_30640
520	NDA_contig_30804
521	NDA_contig_30819
522	NDA_contig_30904
523	NDA_contig_31712
524	NDA_contig_31775
525	NDA_contig_31900
526	NDA_contig_32109
527	NDA_contig_32135
528	NDA_contig_32138
529	NDA_contig_32154
530	NDA_contig_32769
531	NDA_contig_32795
532	NDA_contig_32842
533	NDA_contig_33017
534	NDA_contig_33045
535	NDA_contig_33333
536	NDA_contig_33529
537	NDA_contig_33530
538	NDA_contig_33645
539	NDA_contig_34556
540	NDA_contig_34870
541	NDA_contig_34871
542	NDA_contig_35079
543	NDA_contig_35167
544	NDA_contig_35179
545	NDA_contig_35337
546	NDA_contig_35382
547	NDA_contig_35791
548	NDA_contig_35991
549	NDA_contig_36254
550	NDA_contig_36335
551	NDA_contig_36391
552	NDA_contig_36417
553	NDA_contig_36438
554	NDA_contig_36559
555	NDA_contig_36724
556	NDA_contig_36814
557	NDA_contig_36977
558	NDA_contig_36986
559	NDA_contig_37770
560	NDA_contig_38214
561	NDA_contig_38257
562	NDA_contig_38285
563	NDA_contig_38341
564	NDA_contig_39024
565	NDA_contig_39218
566	NDA_contig_39368
567	NDA_contig_39467
568	NDA_contig_39468
569	NDA_contig_39805
570	NDA_contig_40019
571	NDA_contig_40040
572	NDA_contig_40707
573	NDA_contig_40768
574	NDA_contig_40789
575	NDA_contig_40851
576	NDA_contig_41134
577	NDA_contig_41332
578	NDA_contig_41647
579	NDA_contig_41930
580	NDA_contig_42025
581	NDA_contig_42091
582	NDA_contig_42357
583	NDA_contig_42391
584	NDA_contig_42527
585	NDA_contig_42532
586	NDA_contig_42747
587	NDA_contig_42781
588	NDA_contig_42894
589	NDA_contig_42952
590	NDA_contig_43046
591	NDA_contig_43048
592	NDA_contig_43377
593	NDA_contig_43595
594	NDA_contig_43952
595	NDA_contig_44234
596	NDA_contig_44280
597	NDA_contig_44320
598	NDA_contig_44604
599	NDA_contig_44707
600	NDA_contig_44870
601	NDA_contig_44878
602	NDA_contig_44951
603	NDA_contig_45019
604	NDA_contig_45218
605	NDA_contig_45255
606	NDA_contig_45260
607	NDA_contig_45271
608	NDA_contig_45324
609	NDA_contig_45426
610	NDA_contig_45785
611	NDA_contig_45972
612	NDA_contig_46326
613	NDA_contig_46813
614	NDA_contig_47059
615	NDA_contig_47125
616	NDA_contig_47229
617	NDA_contig_47385
618	NDA_contig_47605
619	NDA_contig_47783
620	NDA_contig_48125
621	NDA_contig_48156
622	NDA_contig_48220
623	NDA_contig_48226
624	NDA_contig_48281
625	NDA_contig_48310
626	NDA_contig_48494
627	NDA_contig_48515
628	NDA_contig_48571
629	NDA_contig_48589
630	NDA_contig_48660
631	NDA_contig_48735
632	NDA_contig_49033
633	NDA_contig_49138
634	NDA_contig_49184
635	NDA_contig_49349
636	NDA_contig_49408
637	NDA_contig_49429
638	NDA_contig_49481
639	NDA_contig_49507
640	NDA_contig_49703
641	NDA_contig_49773
642	NDA_contig_49849
643	NDA_contig_49862
644	NDA_contig_49923
645	NDA_contig_50055
646	NDA_contig_50127
647	NDA_contig_50133
648	NDA_contig_50143
649	NDA_contig_50306
650	NDA_contig_50434
651	NDA_contig_50567
652	NDA_contig_50661
653	NDA_contig_50804
654	NDA_contig_51190
655	NDA_contig_51196
656	NDA_contig_51203
657	NDA_contig_51382
658	NDA_contig_51467
659	NDA_contig_51475
660	NDA_contig_51483
661	NDA_contig_51491
662	NDA_contig_51633
663	NDA_contig_51787
664	NDA_contig_51943
665	NDA_contig_52087
666	NDA_contig_52100
667	NDA_contig_52208
668	NDA_contig_52214
669	NDA_contig_52305
670	NDA_contig_52395
671	NDA_contig_52585
672	NDA_contig_52592
673	NDA_contig_52631	K10848
674	NDA_contig_52669
675	NDA_contig_52685
676	NDA_contig_52782
677	NDA_contig_52964
678	NDA_contig_52983
679	NDA_contig_53011
680	NDA_contig_53093
681	NDA_contig_53097
682	NDA_contig_53105
683	NDA_contig_53121
684	NDA_contig_53125
685	NDA_contig_53140
686	NDA_contig_53293
687	NDA_contig_53400
688	NDA_contig_53465
689	NDA_contig_53481
690	NDA_contig_53614
691	NDA_contig_53655
692	NDA_contig_53693
693	NDA_contig_53698
694	NDA_contig_53828
695	NDA_contig_53917
696	NDA_contig_54019
697	NDA_contig_54101
698	NDA_contig_54194
699	NDA_contig_54591
700	NDA_contig_54610
701	NDA_contig_54732
702	NDA_contig_54864
703	NDA_contig_54871
704	NDA_contig_54932	K00639
705	NDA_contig_54951
706	NDA_contig_55034	K02108
707	NDA_contig_55073
708	NDA_contig_55246
709	NDA_contig_55252
710	NDA_contig_55394
711	NDA_contig_55422	K03131
712	NDA_contig_55469	K12573
713	NDA_contig_55550
714	NDA_contig_55665
715	NDA_contig_55748
716	NDA_contig_55804
717	NDA_contig_55885
718	NDA_contig_55985
719	NDA_contig_55993
720	NDA_contig_56017
721	NDA_contig_56062
722	NDA_contig_56068
723	NDA_contig_56139
724	NDA_contig_56234
725	NDA_contig_56329
726	NDA_contig_56332
727	NDA_contig_56463
728	NDA_contig_56662
729	NDA_contig_56672
730	NDA_contig_56734
731	NDA_contig_56986
732	NDA_contig_57031
733	NDA_contig_57077
734	NDA_contig_57129
735	NDA_contig_57344
736	NDA_contig_57539
737	NDA_contig_57580
738	NDA_contig_57630
739	NDA_contig_57695
740	NDA_contig_57720
741	NDA_contig_57836
742	NDA_contig_57899
743	NDA_contig_57923
744	NDA_contig_58026	K03500
745	NDA_contig_58219
746	NDA_contig_58256
747	NDA_contig_58357
748	NDA_contig_58399
749	NDA_contig_58441
750	NDA_contig_58477
751	NDA_contig_58550
752	NDA_contig_58635
753	NDA_contig_58771
754	NDA_contig_58889
755	NDA_contig_58928
756	NDA_contig_58941
757	NDA_contig_59011
758	NDA_contig_59033
759	NDA_contig_59041
760	NDA_contig_59137
761	NDA_contig_59202
762	NDA_contig_59371
763	NDA_contig_59463
764	NDA_contig_59470
765	NDA_contig_59606
766	NDA_contig_59635
767	NDA_contig_59678
768	NDA_contig_59702	K17713
769	NDA_contig_59946
770	NDA_contig_60004
771	NDA_contig_60005
772	NDA_contig_60139
773	NDA_contig_60154
774	NDA_contig_60284
775	NDA_contig_60298
776	NDA_contig_60583
777	NDA_contig_60589
778	NDA_contig_60690
779	NDA_contig_60777
780	NDA_contig_60814
781	NDA_contig_60830
782	NDA_contig_60981
783	NDA_contig_61002
784	NDA_contig_61103
785	NDA_contig_61361
786	NDA_contig_61428
787	NDA_contig_61620
788	NDA_contig_61670
789	NDA_contig_61864
790	NDA_contig_61959
791	NDA_contig_62049
792	NDA_contig_62234
793	NDA_contig_62256
794	NDA_contig_62301
795	NDA_contig_62386
796	NDA_contig_62400
797	NDA_contig_62409
798	NDA_contig_62428
799	NDA_contig_62455
800	NDA_contig_62546
801	NDA_contig_62665
802	NDA_contig_62753
803	NDA_contig_62804
804	NDA_contig_63094
805	NDA_contig_63181
806	NDA_contig_63371
807	NDA_contig_63541
808	NDA_contig_63700
809	NDA_contig_63710
810	NDA_contig_63720
811	NDA_contig_63849
812	NDA_contig_63898
813	NDA_contig_63917
814	NDA_contig_63931
815	NDA_contig_63945
816	NDA_contig_64003
817	NDA_contig_64138
818	NDA_contig_64175
819	NDA_contig_64234
820	NDA_contig_64260
821	NDA_contig_64263
822	NDA_contig_64290
823	NDA_contig_64317
824	NDA_contig_64365
825	NDA_contig_64411
826	NDA_contig_64429
827	NDA_contig_64608
828	NDA_contig_64652
829	NDA_contig_64710
830	NDA_contig_64740
831	NDA_contig_64781
832	NDA_contig_64948
833	NDA_contig_65050
834	NDA_contig_65176
835	NDA_contig_65285
836	NDA_contig_65287
837	NDA_contig_65357
838	NDA_contig_65454
839	NDA_contig_65493
840	NDA_contig_65576
841	NDA_contig_65620
842	NDA_contig_65729
843	NDA_contig_65732
844	NDA_contig_65739
845	NDA_contig_65859
846	NDA_contig_66027
847	NDA_contig_66081
848	NDA_contig_66130
849	NDA_contig_66150
850	NDA_contig_66247
851	NDA_contig_66264
852	NDA_contig_66401
853	NDA_contig_66409
854	NDA_contig_66588
855	NDA_contig_66607
856	NDA_contig_66747
857	NDA_contig_66816
858	NDA_contig_66912
859	NDA_contig_66951
860	NDA_contig_67017
861	NDA_contig_67166
862	NDA_contig_67296
863	NDA_contig_67361
864	NDA_contig_67364
865	NDA_contig_67379
866	NDA_contig_67461
867	NDA_contig_67496
868	NDA_contig_67717
869	NDA_contig_67759
870	NDA_contig_67765
871	NDA_contig_67825
872	NDA_contig_67885
873	NDA_contig_67891
874	NDA_contig_67893
875	NDA_contig_67932
876	NDA_contig_68057
877	NDA_contig_68141
878	NDA_contig_68157
879	NDA_contig_68186
880	NDA_contig_68211
881	NDA_contig_68227
882	NDA_contig_68318
883	NDA_contig_68349
884	NDA_contig_68396
885	NDA_contig_68403
886	NDA_contig_68425
887	NDA_contig_68541
888	NDA_contig_68577
889	NDA_contig_68582
890	NDA_contig_68634
891	NDA_contig_68675
892	NDA_contig_68724
893	NDA_contig_68752
894	NDA_contig_68780
895	NDA_contig_68913
896	NDA_contig_68921
897	NDA_contig_68934
898	NDA_contig_68967
899	NDA_contig_68981
900	NDA_contig_68994
901	NDA_contig_68996
902	NDA_contig_69027
903	NDA_contig_69125
904	NDA_contig_69201
905	NDA_contig_69231
906	NDA_contig_69236
907	NDA_contig_69273
908	NDA_contig_69361
909	NDA_contig_69371
910	NDA_contig_69401
911	NDA_contig_69414
912	NDA_contig_69444
913	NDA_contig_69480
914	NDA_contig_69591
915	NDA_contig_69603
916	NDA_contig_69736
917	NDA_contig_69748
918	NDA_contig_70079
919	NDA_contig_70156
920	NDA_contig_70212
921	NDA_contig_70267
922	NDA_contig_70429
923	NDA_contig_70457
924	NDA_contig_70515
925	NDA_contig_70534
926	NDA_contig_70546
927	NDA_contig_70592
928	NDA_contig_70682
929	NDA_contig_70879
930	NDA_contig_70882
931	NDA_contig_1702
932	NDA_contig_1703
933	NDA_contig_1915
934	NDA_contig_2046
935	NDA_contig_2607
936	NDA_contig_4326
937	NDA_contig_4811
938	NDA_contig_5085
939	NDA_contig_5634
940	NDA_contig_6076
941	NDA_contig_7020
942	NDA_contig_7482
943	NDA_contig_8231
944	NDA_contig_8905
945	NDA_contig_8958
946	NDA_contig_9407	K02960
947	NDA_contig_9706
948	NDA_contig_9732
949	NDA_contig_10268
950	NDA_contig_11155
951	NDA_contig_11497
952	NDA_contig_11526
953	NDA_contig_12477
954	NDA_contig_12479
955	NDA_contig_12553
956	NDA_contig_12850
957	NDA_contig_12894
958	NDA_contig_12934
959	NDA_contig_14177
960	NDA_contig_14331
961	NDA_contig_14698
962	NDA_contig_15598
963	NDA_contig_16135
964	NDA_contig_16350
965	NDA_contig_16403
966	NDA_contig_16495
967	NDA_contig_16530
968	NDA_contig_16940
969	NDA_contig_16966
970	NDA_contig_17005
971	NDA_contig_17088
972	NDA_contig_17151
973	NDA_contig_18116
974	NDA_contig_18408
975	NDA_contig_19347
976	NDA_contig_19365
977	NDA_contig_19443
978	NDA_contig_20400
979	NDA_contig_20435
980	NDA_contig_20654
981	NDA_contig_20761
982	NDA_contig_20842
983	NDA_contig_21056
984	NDA_contig_21477
985	NDA_contig_21793
986	NDA_contig_22641
987	NDA_contig_22823
988	NDA_contig_22906
989	NDA_contig_23638
990	NDA_contig_24001
991	NDA_contig_24040
992	NDA_contig_24180
993	NDA_contig_24281
994	NDA_contig_24753
995	NDA_contig_25286
996	NDA_contig_25434
997	NDA_contig_25458
998	NDA_contig_25934
999	NDA_contig_26203
1000	NDA_contig_26405
1001	NDA_contig_26493
1002	NDA_contig_26680
1003	NDA_contig_26910
1004	NDA_contig_27485
1005	NDA_contig_27749
1006	NDA_contig_27837
1007	NDA_contig_28121
1008	NDA_contig_28480
1009	NDA_contig_29069
1010	NDA_contig_29212
1011	NDA_contig_29299
1012	NDA_contig_29429
1013	NDA_contig_29430
1014	NDA_contig_29458
1015	NDA_contig_29828
1016	NDA_contig_29860
1017	NDA_contig_30217
1018	NDA_contig_30509
1019	NDA_contig_30531
1020	NDA_contig_30696
1021	NDA_contig_31147
1022	NDA_contig_31188
1023	NDA_contig_31307
1024	NDA_contig_31687
1025	NDA_contig_33438
1026	NDA_contig_33479
1027	NDA_contig_33501
1028	NDA_contig_34020
1029	NDA_contig_34042
1030	NDA_contig_34498
1031	NDA_contig_35028
1032	NDA_contig_35144
1033	NDA_contig_35252
1034	NDA_contig_35980
1035	NDA_contig_36034
1036	NDA_contig_36305
1037	NDA_contig_36363
1038	NDA_contig_36398
1039	NDA_contig_36772
1040	NDA_contig_36907
1041	NDA_contig_36946
1042	NDA_contig_37045
1043	NDA_contig_37110
1044	NDA_contig_37408
1045	NDA_contig_37421
1046	NDA_contig_37476
1047	NDA_contig_37872
1048	NDA_contig_38152
1049	NDA_contig_38503
1050	NDA_contig_38726
1051	NDA_contig_38962
1052	NDA_contig_39341
1053	NDA_contig_39569
1054	NDA_contig_40106
1055	NDA_contig_40278
1056	NDA_contig_40305
1057	NDA_contig_40469
1058	NDA_contig_40485
1059	NDA_contig_40950
1060	NDA_contig_40977
1061	NDA_contig_41144
1062	NDA_contig_41434
1063	NDA_contig_41652
1064	NDA_contig_41694
1065	NDA_contig_41761
1066	NDA_contig_41815
1067	NDA_contig_41837
1068	NDA_contig_42047
1069	NDA_contig_42166
1070	NDA_contig_42360
1071	NDA_contig_42375
1072	NDA_contig_42481
1073	NDA_contig_42604
1074	NDA_contig_42884
1075	NDA_contig_42943
1076	NDA_contig_43051
1077	NDA_contig_43264
1078	NDA_contig_43416
1079	NDA_contig_43507
1080	NDA_contig_43542
1081	NDA_contig_43922
1082	NDA_contig_44081
1083	NDA_contig_44170
1084	NDA_contig_44263
1085	NDA_contig_44278
1086	NDA_contig_44343
1087	NDA_contig_44353	K01649
1088	NDA_contig_44519
1089	NDA_contig_44525
1090	NDA_contig_44559
1091	NDA_contig_44713
1092	NDA_contig_44889
1093	NDA_contig_45069
1094	NDA_contig_45080
1095	NDA_contig_45353
1096	NDA_contig_45526
1097	NDA_contig_45566
1098	NDA_contig_45650
1099	NDA_contig_45717
1100	NDA_contig_45718
1101	NDA_contig_45793
1102	NDA_contig_45925
1103	NDA_contig_45993
1104	NDA_contig_46011
1105	NDA_contig_46182
1106	NDA_contig_46705
1107	NDA_contig_46794
1108	NDA_contig_46842
1109	NDA_contig_46843
1110	NDA_contig_47003
1111	NDA_contig_47072
1112	NDA_contig_47595
1113	NDA_contig_47622
1114	NDA_contig_47684
1115	NDA_contig_47721
1116	NDA_contig_48030
1117	NDA_contig_48217
1118	NDA_contig_48303
1119	NDA_contig_48317
1120	NDA_contig_48318
1121	NDA_contig_48443
1122	NDA_contig_48558
1123	NDA_contig_48596
1124	NDA_contig_48694
1125	NDA_contig_48721
1126	NDA_contig_48774
1127	NDA_contig_48949
1128	NDA_contig_49165
1129	NDA_contig_49391
1130	NDA_contig_49440
1131	NDA_contig_49540
1132	NDA_contig_49571
1133	NDA_contig_49604
1134	NDA_contig_49729
1135	NDA_contig_49954
1136	NDA_contig_49967
1137	NDA_contig_49969
1138	NDA_contig_50186
1139	NDA_contig_50534
1140	NDA_contig_50764
1141	NDA_contig_50893
1142	NDA_contig_50929
1143	NDA_contig_50942
1144	NDA_contig_51048
1145	NDA_contig_51145
1146	NDA_contig_51233
1147	NDA_contig_51237
1148	NDA_contig_51266
1149	NDA_contig_51277
1150	NDA_contig_51285
1151	NDA_contig_51340
1152	NDA_contig_51516
1153	NDA_contig_51594
1154	NDA_contig_51643
1155	NDA_contig_51658
1156	NDA_contig_51732
1157	NDA_contig_51764
1158	NDA_contig_51781
1159	NDA_contig_51840
1160	NDA_contig_51896
1161	NDA_contig_51964
1162	NDA_contig_52003
1163	NDA_contig_52035
1164	NDA_contig_52501
1165	NDA_contig_52567
1166	NDA_contig_52613
1167	NDA_contig_52735
1168	NDA_contig_52863
1169	NDA_contig_52982
1170	NDA_contig_53154
1171	NDA_contig_53185
1172	NDA_contig_53259
1173	NDA_contig_53281
1174	NDA_contig_53317
1175	NDA_contig_53407
1176	NDA_contig_53422
1177	NDA_contig_53480
1178	NDA_contig_53724
1179	NDA_contig_53768
1180	NDA_contig_53809
1181	NDA_contig_53910
1182	NDA_contig_54008
1183	NDA_contig_54030
1184	NDA_contig_54031
1185	NDA_contig_54040
1186	NDA_contig_54060
1187	NDA_contig_54062
1188	NDA_contig_54068
1189	NDA_contig_54249
1190	NDA_contig_54608
1191	NDA_contig_54678
1192	NDA_contig_54748
1193	NDA_contig_54827	K05515
1194	NDA_contig_54861
1195	NDA_contig_54910
1196	NDA_contig_55011
1197	NDA_contig_55050
1198	NDA_contig_55060
1199	NDA_contig_55160
1200	NDA_contig_55202
1201	NDA_contig_55227
1202	NDA_contig_55445
1203	NDA_contig_55470
1204	NDA_contig_55691
1205	NDA_contig_55791
1206	NDA_contig_55805
1207	NDA_contig_56000
1208	NDA_contig_56213
1209	NDA_contig_56233
1210	NDA_contig_56278
1211	NDA_contig_56282
1212	NDA_contig_56370
1213	NDA_contig_56508
1214	NDA_contig_56518
1215	NDA_contig_56621
1216	NDA_contig_56667
1217	NDA_contig_56674
1218	NDA_contig_56685
1219	NDA_contig_56749
1220	NDA_contig_56828
1221	NDA_contig_56948
1222	NDA_contig_56995
1223	NDA_contig_57011
1224	NDA_contig_57068
1225	NDA_contig_57094
1226	NDA_contig_57103
1227	NDA_contig_57300
1228	NDA_contig_57393
1229	NDA_contig_57418
1230	NDA_contig_57455
1231	NDA_contig_57464
1232	NDA_contig_57586
1233	NDA_contig_57631
1234	NDA_contig_57690
1235	NDA_contig_57830
1236	NDA_contig_57861
1237	NDA_contig_57922
1238	NDA_contig_57932
1239	NDA_contig_58217
1240	NDA_contig_58396
1241	NDA_contig_58426
1242	NDA_contig_58529
1243	NDA_contig_58657
1244	NDA_contig_58670
1245	NDA_contig_58691
1246	NDA_contig_58744
1247	NDA_contig_58749
1248	NDA_contig_58854
1249	NDA_contig_58894
1250	NDA_contig_58936
1251	NDA_contig_59072
1252	NDA_contig_59185
1253	NDA_contig_59232
1254	NDA_contig_59238
1255	NDA_contig_59248
1256	NDA_contig_59286
1257	NDA_contig_59367
1258	NDA_contig_59574
1259	NDA_contig_59596
1260	NDA_contig_59697
1261	NDA_contig_59737
1262	NDA_contig_60127
1263	NDA_contig_60130
1264	NDA_contig_60181
1265	NDA_contig_60210
1266	NDA_contig_60301
1267	NDA_contig_60408
1268	NDA_contig_60422
1269	NDA_contig_60795
1270	NDA_contig_60938
1271	NDA_contig_60942
1272	NDA_contig_61075
1273	NDA_contig_61162
1274	NDA_contig_61196
1275	NDA_contig_61198
1276	NDA_contig_61229
1277	NDA_contig_61399
1278	NDA_contig_61478
1279	NDA_contig_61632
1280	NDA_contig_61938
1281	NDA_contig_61993
1282	NDA_contig_62008
1283	NDA_contig_62083
1284	NDA_contig_62304
1285	NDA_contig_62413
1286	NDA_contig_62661
1287	NDA_contig_62798
1288	NDA_contig_62818
1289	NDA_contig_62829
1290	NDA_contig_62935
1291	NDA_contig_62946
1292	NDA_contig_63034
1293	NDA_contig_63263
1294	NDA_contig_63282
1295	NDA_contig_63393
1296	NDA_contig_63407
1297	NDA_contig_63526
1298	NDA_contig_63527
1299	NDA_contig_63538
1300	NDA_contig_63672
1301	NDA_contig_63688
1302	NDA_contig_63706
1303	NDA_contig_63724
1304	NDA_contig_63782
1305	NDA_contig_63797
1306	NDA_contig_64067
1307	NDA_contig_64336
1308	NDA_contig_64345
1309	NDA_contig_64706
1310	NDA_contig_64802
1311	NDA_contig_64994
1312	NDA_contig_65019
1313	NDA_contig_65055
1314	NDA_contig_65089
1315	NDA_contig_65108
1316	NDA_contig_65112
1317	NDA_contig_65161
1318	NDA_contig_65220
1319	NDA_contig_65391
1320	NDA_contig_65415
1321	NDA_contig_65521
1322	NDA_contig_65670
1323	NDA_contig_65679
1324	NDA_contig_65762
1325	NDA_contig_65786
1326	NDA_contig_65789
1327	NDA_contig_65837
1328	NDA_contig_65916
1329	NDA_contig_65938
1330	NDA_contig_65958
1331	NDA_contig_66189
1332	NDA_contig_66276
1333	NDA_contig_66431
1334	NDA_contig_66519
1335	NDA_contig_66548
1336	NDA_contig_66667
1337	NDA_contig_66729
1338	NDA_contig_66766
1339	NDA_contig_66781
1340	NDA_contig_66814
1341	NDA_contig_66895
1342	NDA_contig_66927
1343	NDA_contig_66958
1344	NDA_contig_67003
1345	NDA_contig_67079
1346	NDA_contig_67084
1347	NDA_contig_67198
1348	NDA_contig_67314
1349	NDA_contig_67321
1350	NDA_contig_67349
1351	NDA_contig_67409
1352	NDA_contig_67489
1353	NDA_contig_67618
1354	NDA_contig_67675
1355	NDA_contig_67714
1356	NDA_contig_67726
1357	NDA_contig_67913
1358	NDA_contig_67933
1359	NDA_contig_68024
1360	NDA_contig_68092
1361	NDA_contig_68381
1362	NDA_contig_68473
1363	NDA_contig_68539
1364	NDA_contig_68613
1365	NDA_contig_68685
1366	NDA_contig_68721
1367	NDA_contig_68764
1368	NDA_contig_68841
1369	NDA_contig_68853
1370	NDA_contig_68857
1371	NDA_contig_68887
1372	NDA_contig_68895
1373	NDA_contig_68901
1374	NDA_contig_68931
1375	NDA_contig_68974
1376	NDA_contig_69004
1377	NDA_contig_69063
1378	NDA_contig_69094
1379	NDA_contig_69350
1380	NDA_contig_69355
1381	NDA_contig_69525
1382	NDA_contig_69549
1383	NDA_contig_69550
1384	NDA_contig_69570
1385	NDA_contig_69589
1386	NDA_contig_69641
1387	NDA_contig_69649
1388	NDA_contig_69694
1389	NDA_contig_69697
1390	NDA_contig_69758
1391	NDA_contig_69803
1392	NDA_contig_69814
1393	NDA_contig_69816
1394	NDA_contig_69886
1395	NDA_contig_69910
1396	NDA_contig_69939
1397	NDA_contig_70026
1398	NDA_contig_70078
1399	NDA_contig_70122
1400	NDA_contig_70152
1401	NDA_contig_70253
1402	NDA_contig_70347
1403	NDA_contig_70349
1404	NDA_contig_70370
1405	NDA_contig_70401
1406	NDA_contig_70487
1407	NDA_contig_70613
1408	NDA_contig_70631
1409	NDA_contig_70660
1410	NDA_contig_70697
1411	NDA_contig_70774
1412	NDA_contig_70814
1413	NDA_contig_449
1414	NDA_contig_729
1415	NDA_contig_952
1416	NDA_contig_953
1417	NDA_contig_1605
1418	NDA_contig_1606
1419	NDA_contig_1718
1420	NDA_contig_4775
1421	NDA_contig_5269
1422	NDA_contig_5318
1423	NDA_contig_6021
1424	NDA_contig_6593
1425	NDA_contig_6946
1426	NDA_contig_7091
1427	NDA_contig_7161
1428	NDA_contig_8278
1429	NDA_contig_9839
1430	NDA_contig_9928
1431	NDA_contig_10127
1432	NDA_contig_11362
1433	NDA_contig_11743
1434	NDA_contig_11885	K00116
1435	NDA_contig_12037
1436	NDA_contig_12038
1437	NDA_contig_12110
1438	NDA_contig_13203
1439	NDA_contig_13206
1440	NDA_contig_13297
1441	NDA_contig_14102
1442	NDA_contig_15202
1443	NDA_contig_15884
1444	NDA_contig_16012
1445	NDA_contig_16486
1446	NDA_contig_16563
1447	NDA_contig_16802
1448	NDA_contig_17679
1449	NDA_contig_17769
1450	NDA_contig_17906
1451	NDA_contig_17995
1452	NDA_contig_18009
1453	NDA_contig_18413
1454	NDA_contig_18419
1455	NDA_contig_19383
1456	NDA_contig_19384
1457	NDA_contig_19406
1458	NDA_contig_19899
1459	NDA_contig_19991
1460	NDA_contig_20739
1461	NDA_contig_20902	K06287
1462	NDA_contig_20972
1463	NDA_contig_21476
1464	NDA_contig_21480
1465	NDA_contig_21550
1466	NDA_contig_21616
1467	NDA_contig_21778
1468	NDA_contig_21879
1469	NDA_contig_22024
1470	NDA_contig_22209
1471	NDA_contig_23101
1472	NDA_contig_23233
1473	NDA_contig_23373
1474	NDA_contig_23627
1475	NDA_contig_23827
1476	NDA_contig_24601
1477	NDA_contig_24806
1478	NDA_contig_25387
1479	NDA_contig_25744
1480	NDA_contig_26031
1481	NDA_contig_26417
1482	NDA_contig_26419
1483	NDA_contig_26814
1484	NDA_contig_26841
1485	NDA_contig_26928
1486	NDA_contig_27377
1487	NDA_contig_27627
1488	NDA_contig_27824
1489	NDA_contig_28066
1490	NDA_contig_28626
1491	NDA_contig_28688
1492	NDA_contig_28819
1493	NDA_contig_28896
1494	NDA_contig_29175
1495	NDA_contig_29285
1496	NDA_contig_29303
1497	NDA_contig_29553
1498	NDA_contig_29706
1499	NDA_contig_30392
1500	NDA_contig_30410
1501	NDA_contig_31087
1502	NDA_contig_31309	K09374
1503	NDA_contig_31449
1504	NDA_contig_31706
1505	NDA_contig_31984
1506	NDA_contig_32076
1507	NDA_contig_32150
1508	NDA_contig_32156
1509	NDA_contig_32181
1510	NDA_contig_32674
1511	NDA_contig_32725
1512	NDA_contig_32887
1513	NDA_contig_32896
1514	NDA_contig_33050
1515	NDA_contig_33212
1516	NDA_contig_33244
1517	NDA_contig_33267
1518	NDA_contig_33280
1519	NDA_contig_33517
1520	NDA_contig_33538
1521	NDA_contig_33589
1522	NDA_contig_33628
1523	NDA_contig_33691
1524	NDA_contig_34037
1525	NDA_contig_34162
1526	NDA_contig_34454
1527	NDA_contig_34455
1528	NDA_contig_34760
1529	NDA_contig_34856
1530	NDA_contig_35035
1531	NDA_contig_35137
1532	NDA_contig_35226
1533	NDA_contig_35276
1534	NDA_contig_35432
1535	NDA_contig_35489
1536	NDA_contig_35635
1537	NDA_contig_35892
1538	NDA_contig_35956
1539	NDA_contig_36251
1540	NDA_contig_36276
1541	NDA_contig_36314
1542	NDA_contig_36477
1543	NDA_contig_36515
1544	NDA_contig_36575
1545	NDA_contig_36661
1546	NDA_contig_36692
1547	NDA_contig_36710
1548	NDA_contig_36715	K02201
1549	NDA_contig_37322
1550	NDA_contig_37445
1551	NDA_contig_37454
1552	NDA_contig_37737
1553	NDA_contig_37959
1554	NDA_contig_37999
1555	NDA_contig_38052
1556	NDA_contig_38164
1557	NDA_contig_38401
1558	NDA_contig_38557
1559	NDA_contig_38795
1560	NDA_contig_38889
1561	NDA_contig_38910
1562	NDA_contig_38924
1563	NDA_contig_39042
1564	NDA_contig_39060
1565	NDA_contig_39064
1566	NDA_contig_39310
1567	NDA_contig_39447
1568	NDA_contig_39495
1569	NDA_contig_39912
1570	NDA_contig_40367
1571	NDA_contig_40450
1572	NDA_contig_40476
1573	NDA_contig_40609
1574	NDA_contig_40886
1575	NDA_contig_40980
1576	NDA_contig_40991
1577	NDA_contig_41008
1578	NDA_contig_41217
1579	NDA_contig_41323
1580	NDA_contig_41418
1581	NDA_contig_41597
1582	NDA_contig_41767
1583	NDA_contig_42215
1584	NDA_contig_42608
1585	NDA_contig_42750
1586	NDA_contig_42776
1587	NDA_contig_43067
1588	NDA_contig_43179
1589	NDA_contig_43232
1590	NDA_contig_43609
1591	NDA_contig_43716
1592	NDA_contig_43810
1593	NDA_contig_43866
1594	NDA_contig_44021
1595	NDA_contig_44071
1596	NDA_contig_44119
1597	NDA_contig_44192
1598	NDA_contig_44202
1599	NDA_contig_44261
1600	NDA_contig_44426
1601	NDA_contig_44744
1602	NDA_contig_45032
1603	NDA_contig_45042
1604	NDA_contig_45237
1605	NDA_contig_45345
1606	NDA_contig_45360
1607	NDA_contig_45407
1608	NDA_contig_45685
1609	NDA_contig_45750
1610	NDA_contig_45853
1611	NDA_contig_45859
1612	NDA_contig_45894
1613	NDA_contig_46018
1614	NDA_contig_46103
1615	NDA_contig_46140
1616	NDA_contig_46172
1617	NDA_contig_46303
1618	NDA_contig_46361
1619	NDA_contig_46457
1620	NDA_contig_46687
1621	NDA_contig_46801
1622	NDA_contig_46856
1623	NDA_contig_46892
1624	NDA_contig_46951
1625	NDA_contig_46996
1626	NDA_contig_47090
1627	NDA_contig_47146
1628	NDA_contig_47603
1629	NDA_contig_47651
1630	NDA_contig_47775
1631	NDA_contig_47880
1632	NDA_contig_47926
1633	NDA_contig_47965
1634	NDA_contig_48117
1635	NDA_contig_48148
1636	NDA_contig_48197
1637	NDA_contig_48532
1638	NDA_contig_48914
1639	NDA_contig_48987
1640	NDA_contig_49038
1641	NDA_contig_49167
1642	NDA_contig_49356
1643	NDA_contig_49377
1644	NDA_contig_49683
1645	NDA_contig_49728
1646	NDA_contig_49735
1647	NDA_contig_49747
1648	NDA_contig_49877
1649	NDA_contig_49931
1650	NDA_contig_50026
1651	NDA_contig_50072
1652	NDA_contig_50088
1653	NDA_contig_50142
1654	NDA_contig_50550
1655	NDA_contig_50593
1656	NDA_contig_50643
1657	NDA_contig_50797
1658	NDA_contig_50805
1659	NDA_contig_50826
1660	NDA_contig_51029
1661	NDA_contig_51047
1662	NDA_contig_51214
1663	NDA_contig_51347
1664	NDA_contig_51502
1665	NDA_contig_51505
1666	NDA_contig_51576
1667	NDA_contig_51763
1668	NDA_contig_51769
1669	NDA_contig_51826
1670	NDA_contig_51854
1671	NDA_contig_51974
1672	NDA_contig_52015
1673	NDA_contig_52071
1674	NDA_contig_52120
1675	NDA_contig_52160
1676	NDA_contig_52365
1677	NDA_contig_52442
1678	NDA_contig_52486
1679	NDA_contig_52553
1680	NDA_contig_52783
1681	NDA_contig_52786
1682	NDA_contig_53120
1683	NDA_contig_53168
1684	NDA_contig_53182
1685	NDA_contig_53183
1686	NDA_contig_53222
1687	NDA_contig_53247
1688	NDA_contig_53416
1689	NDA_contig_53510
1690	NDA_contig_53543
1691	NDA_contig_53561
1692	NDA_contig_53650
1693	NDA_contig_53713
1694	NDA_contig_53814
1695	NDA_contig_53826
1696	NDA_contig_53878
1697	NDA_contig_53957
1698	NDA_contig_53963
1699	NDA_contig_54010
1700	NDA_contig_54104
1701	NDA_contig_54303
1702	NDA_contig_54330
1703	NDA_contig_54377
1704	NDA_contig_54387
1705	NDA_contig_54448
1706	NDA_contig_54525
1707	NDA_contig_54648
1708	NDA_contig_54666
1709	NDA_contig_54676
1710	NDA_contig_54735
1711	NDA_contig_54762
1712	NDA_contig_54798
1713	NDA_contig_54874
1714	NDA_contig_54975
1715	NDA_contig_54982
1716	NDA_contig_55069
1717	NDA_contig_55355
1718	NDA_contig_55377
1719	NDA_contig_55420
1720	NDA_contig_55479
1721	NDA_contig_55512
1722	NDA_contig_55722
1723	NDA_contig_55850
1724	NDA_contig_55926
1725	NDA_contig_55934
1726	NDA_contig_55978
1727	NDA_contig_56025
1728	NDA_contig_56028
1729	NDA_contig_56047
1730	NDA_contig_56078
1731	NDA_contig_56112
1732	NDA_contig_56159
1733	NDA_contig_56170	K17218
1734	NDA_contig_56251
1735	NDA_contig_56316
1736	NDA_contig_56404
1737	NDA_contig_56512
1738	NDA_contig_56620
1739	NDA_contig_56728
1740	NDA_contig_56765
1741	NDA_contig_56802
1742	NDA_contig_56879
1743	NDA_contig_56918
1744	NDA_contig_56962
1745	NDA_contig_57003	K08301
1746	NDA_contig_57043
1747	NDA_contig_57067
1748	NDA_contig_57088
1749	NDA_contig_57109
1750	NDA_contig_57140
1751	NDA_contig_57174
1752	NDA_contig_57178
1753	NDA_contig_57198
1754	NDA_contig_57213
1755	NDA_contig_57221
1756	NDA_contig_57346
1757	NDA_contig_57378
1758	NDA_contig_57458
1759	NDA_contig_57742
1760	NDA_contig_57789
1761	NDA_contig_57855
1762	NDA_contig_57991
1763	NDA_contig_58285
1764	NDA_contig_58300
1765	NDA_contig_58443
1766	NDA_contig_58494
1767	NDA_contig_58505
1768	NDA_contig_58526
1769	NDA_contig_58584
1770	NDA_contig_58705
1771	NDA_contig_58723
1772	NDA_contig_58783
1773	NDA_contig_58828
1774	NDA_contig_59021
1775	NDA_contig_59025
1776	NDA_contig_59215
1777	NDA_contig_59219
1778	NDA_contig_59271
1779	NDA_contig_59345
1780	NDA_contig_59519
1781	NDA_contig_59667
1782	NDA_contig_59901
1783	NDA_contig_59976
1784	NDA_contig_60179
1785	NDA_contig_60264
1786	NDA_contig_60444
1787	NDA_contig_60706
1788	NDA_contig_60820
1789	NDA_contig_61044
1790	NDA_contig_61050
1791	NDA_contig_61421
1792	NDA_contig_61511
1793	NDA_contig_61519
1794	NDA_contig_61621
1795	NDA_contig_61875
1796	NDA_contig_61942
1797	NDA_contig_62170
1798	NDA_contig_62172
1799	NDA_contig_62245
1800	NDA_contig_62358
1801	NDA_contig_62577
1802	NDA_contig_62668
1803	NDA_contig_62873
1804	NDA_contig_62915
1805	NDA_contig_62923
1806	NDA_contig_62942
1807	NDA_contig_63016
1808	NDA_contig_63109
1809	NDA_contig_63229
1810	NDA_contig_63238
1811	NDA_contig_63340
1812	NDA_contig_63352
1813	NDA_contig_63362
1814	NDA_contig_63414
1815	NDA_contig_63424
1816	NDA_contig_63468
1817	NDA_contig_63581
1818	NDA_contig_63587
1819	NDA_contig_63593
1820	NDA_contig_63601
1821	NDA_contig_63749
1822	NDA_contig_63817
1823	NDA_contig_64147
1824	NDA_contig_64186
1825	NDA_contig_64577
1826	NDA_contig_64595
1827	NDA_contig_64699
1828	NDA_contig_64804
1829	NDA_contig_64957
1830	NDA_contig_64958
1831	NDA_contig_65142
1832	NDA_contig_65178
1833	NDA_contig_65282
1834	NDA_contig_65386
1835	NDA_contig_65393
1836	NDA_contig_65564
1837	NDA_contig_65573
1838	NDA_contig_65728
1839	NDA_contig_65787
1840	NDA_contig_65793
1841	NDA_contig_65836
1842	NDA_contig_66062
1843	NDA_contig_66230
1844	NDA_contig_66319
1845	NDA_contig_66422
1846	NDA_contig_66445
1847	NDA_contig_66563
1848	NDA_contig_66682
1849	NDA_contig_66769
1850	NDA_contig_66773
1851	NDA_contig_66824
1852	NDA_contig_66848
1853	NDA_contig_66902
1854	NDA_contig_66933
1855	NDA_contig_66937
1856	NDA_contig_66983
1857	NDA_contig_66994
1858	NDA_contig_67190
1859	NDA_contig_67448
1860	NDA_contig_67482
1861	NDA_contig_67485
1862	NDA_contig_67645
1863	NDA_contig_67686
1864	NDA_contig_67694
1865	NDA_contig_67699
1866	NDA_contig_67777
1867	NDA_contig_67815
1868	NDA_contig_67841
1869	NDA_contig_67842
1870	NDA_contig_67949
1871	NDA_contig_67979
1872	NDA_contig_68027
1873	NDA_contig_68109
1874	NDA_contig_68113
1875	NDA_contig_68212
1876	NDA_contig_68291
1877	NDA_contig_68322
1878	NDA_contig_68383
1879	NDA_contig_68520
1880	NDA_contig_68532
1881	NDA_contig_68553
1882	NDA_contig_68615
1883	NDA_contig_68674
1884	NDA_contig_68705
1885	NDA_contig_68733
1886	NDA_contig_68932
1887	NDA_contig_68989
1888	NDA_contig_69098
1889	NDA_contig_69166
1890	NDA_contig_69211
1891	NDA_contig_69304
1892	NDA_contig_69346
1893	NDA_contig_69357
1894	NDA_contig_69448
1895	NDA_contig_69547
1896	NDA_contig_69580
1897	NDA_contig_69667
1898	NDA_contig_69705
1899	NDA_contig_69722
1900	NDA_contig_69772
1901	NDA_contig_69806
1902	NDA_contig_69832
1903	NDA_contig_69865
1904	NDA_contig_69930
1905	NDA_contig_69937
1906	NDA_contig_69956
1907	NDA_contig_69982
1908	NDA_contig_70073
1909	NDA_contig_70076
1910	NDA_contig_70083
1911	NDA_contig_70113
1912	NDA_contig_70158
1913	NDA_contig_70238
1914	NDA_contig_70311
1915	NDA_contig_70361
1916	NDA_contig_70480
1917	NDA_contig_70485
1918	NDA_contig_70521
1919	NDA_contig_70545
1920	NDA_contig_70558
1921	NDA_contig_70596
1922	NDA_contig_70698
1923	NDA_contig_70723
1924	NDA_contig_70772
1925	NDA_contig_70808
1926	NDA_contig_596
1927	NDA_contig_939
1928	NDA_contig_1011
1929	NDA_contig_3298
1930	NDA_contig_3538
1931	NDA_contig_4758
1932	NDA_contig_6942
1933	NDA_contig_7149
1934	NDA_contig_7529
1935	NDA_contig_7578
1936	NDA_contig_8858
1937	NDA_contig_8867
1938	NDA_contig_8927
1939	NDA_contig_9219
1940	NDA_contig_9422
1941	NDA_contig_9927
1942	NDA_contig_10969
1943	NDA_contig_13292
1944	NDA_contig_13356	K03132
1945	NDA_contig_13597
1946	NDA_contig_13598
1947	NDA_contig_13848
1948	NDA_contig_14062
1949	NDA_contig_14063
1950	NDA_contig_14244
1951	NDA_contig_14652
1952	NDA_contig_14770
1953	NDA_contig_15163
1954	NDA_contig_15642
1955	NDA_contig_16614
1956	NDA_contig_16660
1957	NDA_contig_17094
1958	NDA_contig_17490
1959	NDA_contig_17532
1960	NDA_contig_17814
1961	NDA_contig_17934
1962	NDA_contig_18227
1963	NDA_contig_19198
1964	NDA_contig_19205
1965	NDA_contig_20031
1966	NDA_contig_20312
1967	NDA_contig_20454
1968	NDA_contig_20922
1969	NDA_contig_21074
1970	NDA_contig_21520
1971	NDA_contig_21829
1972	NDA_contig_22363
1973	NDA_contig_22373
1974	NDA_contig_22678
1975	NDA_contig_22705
1976	NDA_contig_22830
1977	NDA_contig_23011
1978	NDA_contig_23108
1979	NDA_contig_23119
1980	NDA_contig_23134
1981	NDA_contig_23193
1982	NDA_contig_23477
1983	NDA_contig_23556
1984	NDA_contig_23989
1985	NDA_contig_24070
1986	NDA_contig_24189
1987	NDA_contig_24764
1988	NDA_contig_24766
1989	NDA_contig_24804
1990	NDA_contig_25070
1991	NDA_contig_25281
1992	NDA_contig_25554
1993	NDA_contig_25646
1994	NDA_contig_25663
1995	NDA_contig_25953
1996	NDA_contig_26670
1997	NDA_contig_26719
1998	NDA_contig_26787
[truncated: 68,059 more rows]
