# Supplementary material for: Leaf Transcriptome Sequencing for Identifying Genic-SSR Markers and SNP Heterozygosity in Crossbred Mango Variety ‘Amrapali’ (Mangifera indica L.)
Source: PLoS One. 2016 Oct 13;11(10):e0164325. doi: 10.1371/journal.pone.0164325 (PMC5063295; doi:10.1371/journal.pone.0164325)
Supplement: S3 Table — (XLSX) [file pone.0164325.s005.xlsx]

## Sheet: Sheet1
Index	Seq ID	Count	Primer type	Orientation	Start	Len	tm	GC%	Any compl	3' compl	Seq	Prod size	Seq len	Included len	Pair any compl	Pair 3' compl	Motif	Motif Len	SSR	SSRLen
1	NDA_contig_19596	1	SSR	FORWARD	152	20	56.19	40	4	2	AATTTGGATGAGCACACAAG	283	442	442	3	1	TTA	3	TTATTATTATTATTA	15
2	NDA_contig_19596	1	SSR	REVERSE	434	20	54.73	45	2	1	CAGTTTTGGGAATGAGAGAC
3	NDA_contig_37055	1	SSR	FORWARD	83	20	54.53	45	8	2	AGGATGTGAAGCTTACAAGG	284	444	444	5	1	AGA	3	AGAAGAAGAAGAAGAAGA	18
4	NDA_contig_37055	1	SSR	REVERSE	366	20	54.97	45	4	2	TAGGCTCTTCTACGCAATTC
5	NDA_contig_5918	1	SSR	FORWARD	58	20	55.52	50	6	2	AGTTCAGACGTGTGCTCTTC	280	445	445	4	0	AT	2	ATATATATATAT	12
6	NDA_contig_5918	1	SSR	REVERSE	337	20	54.57	40	4	1	GGTTTCAACACTCAAAATCC
7	NDA_contig_42072	1	SSR	FORWARD	129	20	54.76	40	5	3	CAAATTGGAGAAGTTGTTCC	281	445	445	5	2	GAA	3	GAAGAAGAAGAAGAAGAA	18
8	NDA_contig_42072	1	SSR	REVERSE	409	20	55.18	40	4	0	TAAACGGGTACAAACAAACC
9	NDA_contig_33326	1	SSR	FORWARD	77	20	55.29	45	6	0	CATGCTTCAAAGCTTACTCC	264	447	447	4	0	AAC	3	AACAACAACAACAACAACAACAAC	24
10	NDA_contig_33326	1	SSR	REVERSE	340	20	54.7	50	4	1	CTCAATCCAGTTGACTCTCC
11	NDA_contig_18528	1	SSR	FORWARD	71	20	54.16	45	4	2	AGGATCTGGTGATAGATTGC	279	448	448	4	2	CT	2	CTCTCTCTCTCT	12
12	NDA_contig_18528	1	SSR	REVERSE	349	20	55.25	40	2	0	TCAAAAGACCAAACAACTCC
Index	Seq ID	Count	Primer type	Orientation	Start	Len	tm	GC%	Any compl	3' compl	Seq	Prod size	Seq len	Included len	Pair any compl	Pair 3' compl	Motif	Motif Len	SSR	SSRLen
1	NDA_contig_63529	1	SSR	FORWARD	182	20	55.01	45	5	3	ACCCGGTGTATGTTAATACG	238	449	449	5	3	TA	2	TATATATATATA	12
2	NDA_contig_63529	1	SSR	REVERSE	419	20	56.06	40	2	0	TTATGTTTATGGGCGTATGG
3	NDA_contig_13621	1	SSR	FORWARD	138	20	56.14	50	4	2	GAAGTGTCAAAGAGCTGTGC	279	450	450	3	0	CTC	3	CTCCTCCTCCTCCTCCTC	18
4	NDA_contig_13621	1	SSR	REVERSE	416	20	55.42	40	3	0	TTATTCTACGCCCAACAAAC
5	NDA_contig_4888	1	SSR	FORWARD	70	20	55.26	45	4	2	ACAAGGACAACAGCTTCATC	287	451	451	4	3	GA	2	GAGAGAGAGAGAGA	14
6	NDA_contig_4888	1	SSR	REVERSE	356	19	55.42	52.63	4	0	ACTCTGCAAGACGAGGAAC
7	NDA_contig_16288	1	SSR	FORWARD	41	20	53.79	45	3	2	CACTGAGAAACAAGCGTTAG	278	451	451	5	1	AG	2	AGAGAGAGAGAGAGAGAGAGAGAGAGAG	28
8	NDA_contig_16288	1	SSR	REVERSE	318	20	55.58	50	6	2	TAGGAAGATGCGTCTAGTGG
9	NDA_contig_37366	1	SSR	FORWARD	155	20	54.62	45	4	1	GTCCAGTTTTAACCCATCAG	277	451	451	4	1	ACT	3	ACTACTACTACTACT	15
10	NDA_contig_37366	1	SSR	REVERSE	431	19	56.72	47.37	6	3	GGCATCAATGGTTGCTAAG
11	NDA_contig_1574	1	SSR	FORWARD	92	20	54.97	45	6	0	CAAGGGTCGAACATTAGAAG	275	452	452	4	2	AG	2	AGAGAGAGAGAG	12
12	NDA_contig_1574	1	SSR	REVERSE	366	21	55.4	42.86	4	0	CCAAGAATAATCCAACTCTCC
13	NDA_contig_8252	1	SSR	FORWARD	53	20	55.05	50	4	1	AGTCATATCAGTCGGTCCAG	325	452	452	4	1	AC	2	ACACACACACAC	12
14	NDA_contig_8252	1	SSR	REVERSE	377	20	55.26	45	4	2	ACAGAGTGGTTCAAGATTGC
15	NDA_contig_16132	1	SSR	FORWARD	99	20	55.81	45	4	2	ACGGAGAAGGATTTATCGTC	295	452	452	6	3	ATG	3	ATGATGATGATGATG	15
16	NDA_contig_16132	1	SSR	REVERSE	393	20	55.24	45	5	2	TCTTGATCTCCGATTGAGAC
17	NDA_contig_17810	1	SSR	FORWARD	80	20	55.37	40	5	3	AAGTTGGCAAGATCAATGAG	280	452	452	5	1	AT	2	ATATATATATATATAT	16
18	NDA_contig_17810	1	SSR	REVERSE	359	20	53.13	40	3	2	CACTTCCAAAATCCTGTATG
19	NDA_contig_38730	1	SSR	FORWARD	1	20	53.1	45	7	1	CATCAGTGATCTTTCTCAGG	282	452	452	4	0	GGA	3	GGAGGAGGAGGAGGA	15
20	NDA_contig_38730	1	SSR	REVERSE	282	20	55.07	40	6	2	CCAAAGCTATGAAGGAATTG
21	NDA_contig_38902	1	SSR	FORWARD	185	20	54.39	45	4	2	CATGTTTCTGCATACTCAGC	260	452	452	5	0	TA	2	TATATATATATATATATATATATATATATATATATATA	38
22	NDA_contig_38902	1	SSR	REVERSE	444	20	54.05	40	7	0	GAAGGATTAAAACCTGCAAC
23	NDA_contig_25480	1	SSR	FORWARD	105	20	54.27	45	4	0	ATAAACGTGGTGAAGGTAGG	285	453	453	3	0	CTT	3	CTTCTTCTTCTTCTT	15
24	NDA_contig_25480	1	SSR	REVERSE	389	20	54.1	45	4	0	GGAGTTCGAGATTGAAGAAG
25	NDA_contig_19188	1	SSR	FORWARD	145	20	54.61	40	6	2	TTAAACCCTCTTTGATCAGC	301	454	454	4	1	CT	2	CTCTCTCTCTCT	12
26	NDA_contig_19188	1	SSR	REVERSE	445	20	55.76	50	3	1	CGAGATTACAAGGTGACTGG
27	NDA_contig_19188	1	SSR	FORWARD	46	20	55.36	50	6	3	GAAGCTGCAACTCTTGTAGG	274	454	454	5	0	TCT	3	TCTTCTTCTTCTTCTTCT	18
28	NDA_contig_19188	1	SSR	REVERSE	319	20	55.09	45	2	0	AAAGAGGAGAGAATGGGAAG
29	NDA_contig_38780	1	SSR	FORWARD	155	20	55.62	40	3	2	GGAAAATGAGATTGTTGTGC	269	454	454	4	1	TCT	3	TCTTCTTCTTCTTCT	15
30	NDA_contig_38780	1	SSR	REVERSE	423	20	55.87	50	8	3	TGAAGCACGTGTACACTCAG
31	NDA_contig_45540	1	SSR	FORWARD	16	20	54.43	40	4	3	TGATCCTTGACTTCACATTG	279	454	454	7	2	TTG	3	TTGTTGTTGTTGTTG	15
32	NDA_contig_45540	1	SSR	REVERSE	294	20	55.25	45	2	0	TGAAGATGAGGATGAGGAAG
33	NDA_contig_34107	1	SSR	FORWARD	87	20	55.46	45	6	0	CCAATATTACAGTGCCCATC	278	455	455	3	1	GAT	3	GATGATGATGATGAT	15
34	NDA_contig_34107	1	SSR	REVERSE	364	20	54.91	40	4	3	GCTTCCAAAGTTGTTGATTC
Index	Seq ID	Count	Primer type	Orientation	Start	Len	tm	GC%	Any compl	3' compl	Seq	Prod size	Seq len	Included len	Pair any compl	Pair 3' compl	Motif	Motif Len	SSR	SSRLen
1	NDA_contig_60246	1	SSR	FORWARD	6	20	56.29	40	5	0	TATGGCGTAACGGTTTATTG	159	209	209	4	1	GCG	3	GCGGCGGCGGCGGCG	15
2	NDA_contig_60246	1	SSR	REVERSE	164	18	56.64	50	4	3	ATGTGGGGGCGTAATATG
3	NDA_contig_30643	1	SSR	FORWARD	10	20	55.16	45	6	2	ATTTCTTACACGGGTGAGTG	162	210	210	5	2	TG	2	TGTGTGTGTGTG	12
4	NDA_contig_30643	1	SSR	REVERSE	171	20	52.22	40	4	2	CACTGACATCACATAAATGC
Index	Seq ID	Count	Primer type	Orientation	Start	Len	tm	GC%	Any compl	3' compl	Seq	Prod size	Seq len	Included len	Pair any compl	Pair 3' compl	Motif	Motif Len	SSR	SSRLen
Index	Seq ID	Count	Primer type	Orientation	Start	Len	tm	GC%	Any compl	3' compl	Seq	Prod size	Seq len	Included len	Pair any compl	Pair 3' compl	Motif	Motif Len	SSR	SSRLen
1	NDA_contig_37697	1	SSR	FORWARD	23	19	55.65	47.37	4	2	GGGTGCGAAACATTTACTC	163	212	212	4	1	AT	2	ATATATATATATAT	14
2	NDA_contig_37697	1	SSR	REVERSE	185	20	56.27	40	4	2	TTTTAACGGCACATAGATGG
Index	Seq ID	Count	Primer type	Orientation	Start	Len	tm	GC%	Any compl	3' compl	Seq	Prod size	Seq len	Included len	Pair any compl	Pair 3' compl	Motif	Motif Len	SSR	SSRLen
1	NDA_contig_70281	1	SSR	FORWARD	2	19	57.8	42.11	5	0	GGCAAATTGGGTTAAATGG	190	212	212	5	0	CG	2	CGCGCGCGCGCG	12
2	NDA_contig_70281	1	SSR	REVERSE	191	19	57.5	42.11	6	0	CACGGCCATGTTTTTAATG
Index	Seq ID	Count	Primer type	Orientation	Start	Len	tm	GC%	Any compl	3' compl	Seq	Prod size	Seq len	Included len	Pair any compl	Pair 3' compl	Motif	Motif Len	SSR	SSRLen
1	NDA_contig_17155	1	SSR	FORWARD	15	20	54.61	40	4	3	TGCAAAATAGAGGAAAGTCC	151	214	214	3	2	ACT	3	ACTACTACTACTACT	15
2	NDA_contig_17155	1	SSR	REVERSE	165	20	55.17	45	6	0	GTAGCATGCCAACTAAAAGG
3	NDA_contig_25294	1	SSR	FORWARD	11	20	54.28	40	4	0	TTATCTTGAAAGGGGTATGG	185	214	214	6	3	GAA	3	GAAGAAGAAGAAGAAGAAGAAGAAGAAGAAGAA	33
4	NDA_contig_25294	1	SSR	REVERSE	195	20	54.95	45	2	0	TCTCATCCACATTTCTACCC
5	NDA_contig_41956	1	SSR	FORWARD	31	20	55.57	40	4	2	AGGTAAAACAAATGGGTTCC	167	214	214	3	1	CTT	3	CTTCTTCTTCTTCTT	15
6	NDA_contig_41956	1	SSR	REVERSE	197	20	54.23	45	2	1	CCACAATCACATAAGAGCAG
Index	Seq ID	Count	Primer type	Orientation	Start	Len	tm	GC%	Any compl	3' compl	Seq	Prod size	Seq len	Included len	Pair any compl	Pair 3' compl	Motif	Motif Len	SSR	SSRLen
Index	Seq ID	Count	Primer type	Orientation	Start	Len	tm	GC%	Any compl	3' compl	Seq	Prod size	Seq len	Included len	Pair any compl	Pair 3' compl	Motif	Motif Len	SSR	SSRLen
1	NDA_contig_65	1	SSR	FORWARD	20	20	55.55	45	4	2	TGGTAAAGAGGATGCTTCTG	184	216	216	6	1	TACA	4	TACATACATACATACATACATACATACA	28
2	NDA_contig_65	1	SSR	REVERSE	203	20	54.85	50	4	0	GCCTCTTCAGATAGTGATGG
3	NDA_contig_44039	1	SSR	FORWARD	36	19	54.69	47.37	4	0	GTGAGTGATCCGTTTGATG	169	216	216	5	3	CTTT	4	CTTTCTTTCTTTCTTTCTTT	20
4	NDA_contig_44039	1	SSR	REVERSE	204	19	55.88	42.11	2	0	CCGAGAAACCAAACAAAAG
5	NDA_contig_56191	1	SSR	FORWARD	27	19	55.44	52.63	2	0	GAGAGATGGTTGGGTGAAG	166	216	216	3	2	TAT	3	TATTATTATTATTAT	15
6	NDA_contig_56191	1	SSR	REVERSE	192	20	55.86	45	4	2	AGGAAGACTCGAATTGGTTC
7	NDA_contig_58120	1	SSR	FORWARD	3	20	55.55	45	8	0	CTGAACCAATTTGTCCACTC	200	216	216	4	0	TC	2	TCTCTCTCTCTC	12
8	NDA_contig_58120	1	SSR	REVERSE	202	20	54.69	40	5	0	TTCCAAAGTTTCCTTGCTAC
9	NDA_contig_60863	1	SSR	FORWARD	3	20	54.49	40	4	3	GTATTGTTGCGCGTATTATG	192	216	216	4	1	GCG	3	GCGGCGGCGGCGGCG	15
10	NDA_contig_60863	1	SSR	REVERSE	194	18	55.67	44.44	6	0	GGCGCCATTTTATTTACC
Index	Seq ID	Count	Primer type	Orientation	Start	Len	tm	GC%	Any compl	3' compl	Seq	Prod size	Seq len	Included len	Pair any compl	Pair 3' compl	Motif	Motif Len	SSR	SSRLen
1	NDA_contig_8740	1	SSR	FORWARD	4	19	56.35	52.63	4	2	CACATGCCTATCCTGATCC	195	217	217	4	2	TTC	3	TTCTTCTTCTTCTTCTTCTTC	21
2	NDA_contig_8740	1	SSR	REVERSE	198	21	54.85	42.86	4	0	TGACTGATCTAAGCAAGGAAG
3	NDA_contig_13227	1	SSR	FORWARD	29	20	55.32	45	4	0	ATTCTGGCTAGGTTGTTGTG	168	217	217	3	3	GA	2	GAGAGAGAGAGA	12
4	NDA_contig_13227	1	SSR	REVERSE	196	21	55.04	42.86	4	0	GCAAGTCGTAATTGTTCTCAC
5	NDA_contig_38276	1	SSR	FORWARD	29	20	55.32	45	4	0	ATTCTGGCTAGGTTGTTGTG	171	217	217	4	1	GA	2	GAGAGAGAGAGAGA	14
6	NDA_contig_38276	1	SSR	REVERSE	199	20	55.11	45	5	2	GAAGCGAGTCGTAATTGTTC
7	NDA_contig_48063	1	SSR	FORWARD	25	20	53.67	40	4	0	TGCATAGAACAAATCAGACC	155	217	217	6	3	TGA	3	TGATGATGATGATGATGATGATGA	24
8	NDA_contig_48063	1	SSR	REVERSE	179	20	56	45	3	2	TGTGGGAATCTGAAGTTGTC
9	NDA_contig_67513	1	SSR	FORWARD	39	22	59.3	40.91	4	2	CCGTGTGGCATTATTATTTACG	157	217	217	5	2	GC	2	GCGCGCGCGCGCGC	14
10	NDA_contig_67513	1	SSR	REVERSE	195	21	57.05	42.86	6	3	CCATGGTAAACGGTATTTACG
11	NDA_contig_68350	1	SSR	FORWARD	10	19	55.87	42.11	8	2	CGGCGCCAAATATTTATAC	160	217	217	5	0	GC	2	GCGCGCGCGCGCGC	14
12	NDA_contig_68350	1	SSR	REVERSE	169	18	57.31	50	4	2	GGTGTTAAATGCCCATGC
Index	Seq ID	Count	Primer type	Orientation	Start	Len	tm	GC%	Any compl	3' compl	Seq	Prod size	Seq len	Included len	Pair any compl	Pair 3' compl	Motif	Motif Len	SSR	SSRLen
1	NDA_contig_33485	1	SSR	FORWARD	4	20	55.23	40	3	0	TATTTGGAGTTGGACTTTGG	205	218	218	5	2	AG	2	AGAGAGAGAGAG	12
2	NDA_contig_33485	1	SSR	REVERSE	208	20	55.31	50	3	0	AGTCACAGAGCCCATACAAG
3	NDA_contig_41492	1	SSR	FORWARD	41	18	53.96	50	8	0	CATGCATGTGTGTGTGTG	166	218	218	3	1	TA	2	TATATATATATATATATA	18
4	NDA_contig_41492	1	SSR	REVERSE	206	20	54.72	40	2	2	GGAAAAATGGTATGAGTTGC
5	NDA_contig_41492	1	SSR	FORWARD	41	18	53.96	50	8	0	CATGCATGTGTGTGTGTG	166	218	218	3	1	AT	2	ATATATATATAT	12
6	NDA_contig_41492	1	SSR	REVERSE	206	20	54.72	40	2	2	GGAAAAATGGTATGAGTTGC
7	NDA_contig_1177	1	SSR	FORWARD	21	20	55.44	40	4	1	ACGACTGCAAATTCTTCAAC	199	219	219	4	0	CAATC	5	CAATCCAATCCAATCCAATCCAATC	25
8	NDA_contig_1177	1	SSR	REVERSE	219	18	56.39	55.56	6	2	GTCGGAAACGTCTCATCC
Index	Seq ID	Count	Primer type	Orientation	Start	Len	tm	GC%	Any compl	3' compl	Seq	Prod size	Seq len	Included len	Pair any compl	Pair 3' compl	Motif	Motif Len	SSR	SSRLen
1	NDA_contig_46257	1	SSR	FORWARD	3	20	55.42	45	6	3	TCCTCAACTTGTTGGAGAAG	174	200	200	5	0	TTA	3	TTATTATTATTATTA	15
2	NDA_contig_46257	1	SSR	REVERSE	176	20	55.44	40	6	2	CACAATTATTTGGGATCCAG
3	NDA_contig_22277	1	SSR	FORWARD	1	19	51.92	47.37	4	2	CAAACAGCTCACTAACTCG	151	201	201	5	2	CT	2	CTCTCTCTCTCTCT	14
4	NDA_contig_22277	1	SSR	REVERSE	151	21	54.86	42.86	4	0	GTGTTTAGCCTGATATGGTTG
Index	Seq ID	Count	Primer type	Orientation	Start	Len	tm	GC%	Any compl	3' compl	Seq	Prod size	Seq len	Included len	Pair any compl	Pair 3' compl	Motif	Motif Len	SSR	SSRLen
1	NDA_contig_8804	1	SSR	FORWARD	15	19	54.06	42.11	4	3	GTGTTTCAACTGCCAAAAC	194	219	219	4	0	AT	2	ATATATATATATAT	14
2	NDA_contig_8804	1	SSR	REVERSE	208	19	54.99	47.37	4	2	GCCGCCTATCTTGTAATTC
3	NDA_contig_35965	1	SSR	FORWARD	38	20	54.02	45	1	0	GAAACAACAAGAGGGAGAAG	167	219	219	4	1	GAA	3	GAAGAAGAAGAAGAA	15
4	NDA_contig_35965	1	SSR	REVERSE	204	20	55.05	40	6	2	GATTCTGCAAATTACCAAGC
5	NDA_contig_68364	1	SSR	FORWARD	25	20	57.2	40	2	0	TACAAAACACAAACCGCAAC	162	219	219	4	2	CG	2	CGCGCGCGCGCGCG	14
6	NDA_contig_68364	1	SSR	REVERSE	186	18	58.82	50	6	2	GTGCCGGGTAAAATTTGG
7	NDA_contig_2459	1	SSR	FORWARD	15	18	54.72	55.56	4	0	GTGGTGGAGCTGGTTATG	197	220	220	7	1	TGG	3	TGGTGGTGGTGGTGGTGGTGG	21
8	NDA_contig_2459	1	SSR	REVERSE	211	22	53.69	40.91	4	2	TCCATATCCAGAAGTATAGTCG
Index	Seq ID	Count	Primer type	Orientation	Start	Len	tm	GC%	Any compl	3' compl	Seq	Prod size	Seq len	Included len	Pair any compl	Pair 3' compl	Motif	Motif Len	SSR	SSRLen
1	NDA_contig_64756	1	SSR	FORWARD	8	18	57.91	50	4	3	ATGCACCGGCAATGTAAC	182	220	220	4	2	TAT	3	TATTATTATTATTAT	15
2	NDA_contig_64756	1	SSR	REVERSE	189	21	54.99	42.86	6	3	GCACGTGTAACGGTAAATAAC
3	NDA_contig_12025	1	SSR	FORWARD	46	20	54.97	45	6	2	AACCATGATAGATCCTGTGC	171	221	221	4	2	TA	2	TATATATATATATA	14
4	NDA_contig_12025	1	SSR	REVERSE	216	20	52.27	50	2	0	TGTTAGAGGAGGCAGTAGAG
5	NDA_contig_19462	1	SSR	FORWARD	14	20	54.93	40	5	0	AAGAATTTGTTTCCCTCTCC	197	221	221	5	2	TTC	3	TTCTTCTTCTTCTTCTTC	18
6	NDA_contig_19462	1	SSR	REVERSE	210	18	55.25	55.56	5	3	GGGGAGGATCTGATTGAG
Index	Seq ID	Count	Primer type	Orientation	Start	Len	tm	GC%	Any compl	3' compl	Seq	Prod size	Seq len	Included len	Pair any compl	Pair 3' compl	Motif	Motif Len	SSR	SSRLen
1	NDA_contig_44384	1	SSR	FORWARD	23	20	54.75	50	4	2	GTGAATTACCCAGTCTCAGC	194	221	221	5	0	AT	2	ATATATATATAT	12
2	NDA_contig_44384	1	SSR	REVERSE	216	20	54.93	40	6	2	TGTTTACTGCAGCACAATTC
3	NDA_contig_64257	1	SSR	FORWARD	27	20	55.23	40	5	2	TTTACCGGGTGCATTATTAC	175	221	221	4	1	TA	2	TATATATATATATA	14
4	NDA_contig_64257	1	SSR	REVERSE	201	19	55.38	42.11	6	2	GTGGCCCCAATATTTTATG
5	NDA_contig_45288	1	SSR	FORWARD	6	22	58.58	40.91	4	1	GGCCATCATTTGAGTGAATTAG	157	222	222	7	2	AG	2	AGAGAGAGAGAG	12
6	NDA_contig_45288	1	SSR	REVERSE	162	20	55.64	40	4	1	CGAACAAATTCACAGATTCC
Index	Seq ID	Count	Primer type	Orientation	Start	Len	tm	GC%	Any compl	3' compl	Seq	Prod size	Seq len	Included len	Pair any compl	Pair 3' compl	Motif	Motif Len	SSR	SSRLen
1	NDA_contig_50299	1	SSR	FORWARD	1	21	54.95	47.62	2	0	GGAGATGCTGATACAAGAGTG	207	222	222	5	3	GA	2	GAGAGAGAGAGA	12
2	NDA_contig_50299	1	SSR	REVERSE	207	20	55.37	40	5	3	AATTGCCAAGATCAACTCTG
3	NDA_contig_32317	1	SSR	FORWARD	36	19	54.94	47.37	8	2	AATGGCATACCATCTAGGG	167	223	223	4	0	TTG	3	TTGTTGTTGTTGTTG	15
4	NDA_contig_32317	1	SSR	REVERSE	202	20	55.25	40	3	2	AAGGGTGATACAAATGCTTG
5	NDA_contig_44036	1	SSR	FORWARD	36	20	56.42	40	4	2	TCAAAGATGGAGAATTGCAG	170	223	223	5	3	GA	2	GAGAGAGAGAGAGA	14
6	NDA_contig_44036	1	SSR	REVERSE	205	22	54.8	45.45	3	0	CCTTCTTGTCTCATAGTCTTCC
Index	Seq ID	Count	Primer type	Orientation	Start	Len	tm	GC%	Any compl	3' compl	Seq	Prod size	Seq len	Included len	Pair any compl	Pair 3' compl	Motif	Motif Len	SSR	SSRLen
1	NDA_contig_40512	1	SSR	FORWARD	11	20	55.94	45	3	3	ACAACAATGAAGGACCACTG	198	224	224	4	2	GA	2	GAGAGAGAGAGAGA	14
2	NDA_contig_40512	1	SSR	REVERSE	208	20	55.46	40	4	2	TCCATAAAATTCGAGAGTGC
3	NDA_contig_44523	1	SSR	FORWARD	16	20	54.28	40	3	1	ACACACTGACAAAACATTGG	207	224	224	3	0	TTG	3	TTGTTGTTGTTGTTG	15
4	NDA_contig_44523	1	SSR	REVERSE	222	20	55.1	40	2	0	CGGAAACATCAAGAAAGAAG
5	NDA_contig_53256	1	SSR	FORWARD	27	20	54.36	45	4	1	CTCCAATAGCTTTCTCCAAG	169	224	224	5	1	AG	2	AGAGAGAGAGAG	12
6	NDA_contig_53256	1	SSR	REVERSE	195	20	55.36	50	5	3	TAGTCTCTGCCAGTGGATTC
Index	Seq ID	Count	Primer type	Orientation	Start	Len	tm	GC%	Any compl	3' compl	Seq	Prod size	Seq len	Included len	Pair any compl	Pair 3' compl	Motif	Motif Len	SSR	SSRLen
1	NDA_contig_31333	1	SSR	FORWARD	3	18	55.63	44.44	4	2	TTGAAGAAGATGGCGATG	223	225	225	4	3	AGA	3	AGAAGAAGAAGAAGAAGA	18
2	NDA_contig_31333	1	SSR	REVERSE	225	20	53.02	55	2	1	GCCCTATCTCTACCTCTGTC
3	NDA_contig_46470	1	SSR	FORWARD	6	22	54.14	40.91	4	1	GGACAAAACAACAGAAGTACAG	212	225	225	4	1	GGT	3	GGTGGTGGTGGTGGT	15
4	NDA_contig_46470	1	SSR	REVERSE	217	20	54.44	55	4	0	AGCTACTACCACGACCACTC
Index	Seq ID	Count	Primer type	Orientation	Start	Len	tm	GC%	Any compl	3' compl	Seq	Prod size	Seq len	Included len	Pair any compl	Pair 3' compl	Motif	Motif Len	SSR	SSRLen
1	NDA_contig_1548	1	SSR	FORWARD	6	21	55.63	47.62	5	2	CAGCAGTTCAAGCTCTGTAAG	215	226	226	4	1	AAG	3	AAGAAGAAGAAGAAGAAG	18
2	NDA_contig_1548	1	SSR	REVERSE	220	20	56.3	40	2	0	TTTTGCTCTTCCTTTTCTCC
3	NDA_contig_10445	1	SSR	FORWARD	7	19	55.87	47.37	4	0	CACTCTTGTTGGCCTTTTC	165	226	226	3	0	CTCCAT	6	CTCCATCTCCATCTCCATCTCCATCTCCAT	30
4	NDA_contig_10445	1	SSR	REVERSE	171	20	53.81	40	6	0	CCTAAATTCAGTTTCCATCC
Index	Seq ID	Count	Primer type	Orientation	Start	Len	tm	GC%	Any compl	3' compl	Seq	Prod size	Seq len	Included len	Pair any compl	Pair 3' compl	Motif	Motif Len	SSR	SSRLen
1	NDA_contig_30094	1	SSR	FORWARD	5	23	53.82	43.48	4	0	GATGGATAAACTCTCTAGTGTCC	222	227	227	5	1	CCT	3	CCTCCTCCTCCTCCT	15
2	NDA_contig_30094	1	SSR	REVERSE	226	20	55.65	40	5	0	CAAAATCAGATCCACCAAAG
3	NDA_contig_30888	1	SSR	FORWARD	9	19	55.09	47.37	4	0	TACAGCTCTGCAAACAAGG	193	227	227	4	3	AG	2	AGAGAGAGAGAG	12
4	NDA_contig_30888	1	SSR	REVERSE	201	20	54.48	40	6	2	AAGAGTTCCCATATGCTTTG
5	NDA_contig_46938	1	SSR	FORWARD	1	20	53.49	40	5	3	ATCGAATTGGGGTTAGTAAG	216	227	227	4	2	AG	2	AGAGAGAGAGAGAGAGAGAG	20
6	NDA_contig_46938	1	SSR	REVERSE	216	20	55.65	45	4	0	CATTCTTCATGTCCTCCTTG
7	NDA_contig_21297	1	SSR	FORWARD	24	22	54.67	45.45	5	3	ACTTAGCCATTCACCTACTAGC	193	228	228	3	1	AC	2	ACACACACACACAC	14
8	NDA_contig_21297	1	SSR	REVERSE	216	20	55	45	5	0	CAGAACCTTTCAAACCAGAG
Index	Seq ID	Count	Primer type	Orientation	Start	Len	tm	GC%	Any compl	3' compl	Seq	Prod size	Seq len	Included len	Pair any compl	Pair 3' compl	Motif	Motif Len	SSR	SSRLen
1	NDA_contig_33452	1	SSR	FORWARD	21	20	54.27	40	7	0	TTCTGGATGATCCTTCTTTC	199	228	228	3	0	AG	2	AGAGAGAGAGAG	12
2	NDA_contig_33452	1	SSR	REVERSE	219	20	54.42	45	1	0	TTCACCTTCACTCTTTCCTC
3	NDA_contig_35480	1	SSR	FORWARD	23	22	55.66	40.91	2	0	AATAGGGGTGATAAGAAAGGAG	191	228	228	4	2	AG	2	AGAGAGAGAGAG	12
4	NDA_contig_35480	1	SSR	REVERSE	213	22	58.57	40.91	4	2	GGTATATGAAACGGCACTTTTG
5	NDA_contig_42443	1	SSR	FORWARD	3	20	54.32	40	4	0	AGAGTTTGGTGAATTTGAGG	207	228	228	4	3	TCA	3	TCATCATCATCATCATCATCA	21
6	NDA_contig_42443	1	SSR	REVERSE	209	21	54.88	47.62	4	2	CCTCTCCTTTCCTAGATTGAG
7	NDA_contig_70716	1	SSR	FORWARD	45	20	57.19	40	5	3	ATAAATGCCCCACATAATGG	158	228	228	4	1	GGC	3	GGCGGCGGCGGCGGC	15
8	NDA_contig_70716	1	SSR	REVERSE	202	18	58.99	55.56	5	2	GCCCGGCGTATTGTTTAC
Index	Seq ID	Count	Primer type	Orientation	Start	Len	tm	GC%	Any compl	3' compl	Seq	Prod size	Seq len	Included len	Pair any compl	Pair 3' compl	Motif	Motif Len	SSR	SSRLen
1	NDA_contig_27864	1	SSR	FORWARD	66	20	53.06	40	4	0	GAGGGGAAGATTTGAATTAG	152	230	230	5	1	AAG	3	AAGAAGAAGAAGAAG	15
2	NDA_contig_27864	1	SSR	REVERSE	217	20	55.78	45	4	0	GTACAAATGGCGTTACCAAG
3	NDA_contig_41966	1	SSR	FORWARD	21	20	54.68	45	4	1	GATACCAAATCCCTGCTATG	161	230	230	3	2	CTC	3	CTCCTCCTCCTCCTCCTC	18
4	NDA_contig_41966	1	SSR	REVERSE	181	20	54.94	50	4	0	GACTACTGGCTCCAAGAATG
Index	Seq ID	Count	Primer type	Orientation	Start	Len	tm	GC%	Any compl	3' compl	Seq	Prod size	Seq len	Included len	Pair any compl	Pair 3' compl	Motif	Motif Len	SSR	SSRLen
1	NDA_contig_45271	1	SSR	FORWARD	1	18	52.44	44.44	3	3	TCCAAAACCATCAGAGTG	151	201	201	4	2	TTG	3	TTGTTGTTGTTGTTG	15
2	NDA_contig_45271	1	SSR	REVERSE	151	20	54.48	40	4	1	ACCCTATTTGAATCTTGCTG
3	NDA_contig_54194	1	SSR	FORWARD	8	20	55.37	45	4	2	TGGCTTCTTGTGGATCTAAC	156	201	201	7	3	TA	2	TATATATATATATA	14
4	NDA_contig_54194	1	SSR	REVERSE	163	20	54.81	45	3	2	AGGAAATGTTAGACCCCTTC
Index	Seq ID	Count	Primer type	Orientation	Start	Len	tm	GC%	Any compl	3' compl	Seq	Prod size	Seq len	Included len	Pair any compl	Pair 3' compl	Motif	Motif Len	SSR	SSRLen
1	NDA_contig_66222	1	SSR	FORWARD	15	20	55.32	40	5	3	TTAAATTACCCGTGTTACCG	210	230	230	5	3	TA	2	TATATATATATATATA	16
2	NDA_contig_66222	1	SSR	REVERSE	224	19	58.24	47.37	5	2	ACGTGTATTGCGCGTATTG
Index	Seq ID	Count	Primer type	Orientation	Start	Len	tm	GC%	Any compl	3' compl	Seq	Prod size	Seq len	Included len	Pair any compl	Pair 3' compl	Motif	Motif Len	SSR	SSRLen
1	NDA_contig_45881	1	SSR	FORWARD	24	22	53.78	40.91	2	0	ACTTACAGCATCACAACTCTTC	206	232	232	3	0	AC	2	ACACACACACAC	12
2	NDA_contig_45881	1	SSR	REVERSE	229	20	55.06	45	4	0	ACAGCAGTCCATACATTTCC
Index	Seq ID	Count	Primer type	Orientation	Start	Len	tm	GC%	Any compl	3' compl	Seq	Prod size	Seq len	Included len	Pair any compl	Pair 3' compl	Motif	Motif Len	SSR	SSRLen
Index	Seq ID	Count	Primer type	Orientation	Start	Len	tm	GC%	Any compl	3' compl	Seq	Prod size	Seq len	Included len	Pair any compl	Pair 3' compl	Motif	Motif Len	SSR	SSRLen
1	NDA_contig_9170	1	SSR	FORWARD	1	21	53.93	42.86	4	1	AAGCTGCAACCTATAACTGTC	232	235	235	3	1	CT	2	CTCTCTCTCTCTCT	14
2	NDA_contig_9170	1	SSR	REVERSE	232	20	56.37	45	5	2	ATTGGAATCCCTACCATGAG
3	NDA_contig_33220	1	SSR	FORWARD	9	20	55.72	40	4	0	GAAGAATCAATGCAAGATGG	224	235	235	5	3	ATC	3	ATCATCATCATCATCATC	18
4	NDA_contig_33220	1	SSR	REVERSE	232	20	55.33	45	6	0	TAGTCTAATTGACCGGCATC
5	NDA_contig_42598	1	SSR	FORWARD	55	20	55.3	45	6	0	TCGATATCCTTCCTCTGTTG	157	235	235	6	3	TTC	3	TTCTTCTTCTTCTTCTTC	18
6	NDA_contig_42598	1	SSR	REVERSE	211	22	54.84	40.91	2	0	GAAGAATGAATGGAAGAGAGAG
Index	Seq ID	Count	Primer type	Orientation	Start	Len	tm	GC%	Any compl	3' compl	Seq	Prod size	Seq len	Included len	Pair any compl	Pair 3' compl	Motif	Motif Len	SSR	SSRLen
1	NDA_contig_60424	1	SSR	FORWARD	4	18	57.02	50	4	3	CACCGCACACGTTTAATG	172	235	235	4	2	GC	2	GCGCGCGCGCGC	12
2	NDA_contig_60424	1	SSR	REVERSE	175	18	54.57	50	5	3	CGGGGGTAATACATTGTG
3	NDA_contig_64711	1	SSR	FORWARD	45	20	56.46	40	6	1	ACGCGTGCGTATATAATTTG	169	235	235	6	2	GGC	3	GGCGGCGGCGGCGGC	15
4	NDA_contig_64711	1	SSR	REVERSE	213	18	54.99	50	4	3	CCCGCACGTAAATGTAAC
Index	Seq ID	Count	Primer type	Orientation	Start	Len	tm	GC%	Any compl	3' compl	Seq	Prod size	Seq len	Included len	Pair any compl	Pair 3' compl	Motif	Motif Len	SSR	SSRLen
1	NDA_contig_44809	1	SSR	FORWARD	35	20	55.63	40	5	0	TCAGCGGATGAAAAGAATAG	191	238	238	5	3	GAA	3	GAAGAAGAAGAAGAAGAA	18
2	NDA_contig_44809	1	SSR	REVERSE	225	22	55.63	40.91	6	0	CCAATATATACTCAGCCGTTTC
Index	Seq ID	Count	Primer type	Orientation	Start	Len	tm	GC%	Any compl	3' compl	Seq	Prod size	Seq len	Included len	Pair any compl	Pair 3' compl	Motif	Motif Len	SSR	SSRLen
1	NDA_contig_54545	1	SSR	FORWARD	20	19	55.23	52.63	3	0	GAATCCCTTCCTCCTCTTC	214	238	238	2	1	CGA	3	CGACGACGACGACGA	15
2	NDA_contig_54545	1	SSR	REVERSE	233	20	55.21	45	4	2	ATCTAACCACAAACGTACCG
3	NDA_contig_54830	1	SSR	FORWARD	1	20	54.53	45	4	0	CGGAGCTGAAGATTAAGAAG	209	238	238	5	2	AGC	3	AGCAGCAGCAGCAGC	15
4	NDA_contig_54830	1	SSR	REVERSE	209	21	55.34	42.86	3	1	TTCTCCTTCAACAACACAGTC
5	NDA_contig_57951	1	SSR	FORWARD	38	18	55.33	50	3	0	GCAGCAAGGACAAACAAG	159	238	238	5	1	CA	2	CACACACACACA	12
6	NDA_contig_57951	1	SSR	REVERSE	196	22	55.32	40.91	5	3	GTGTTCATTAGGAATTGACCTC
7	NDA_contig_21298	1	SSR	FORWARD	23	22	54.67	45.45	5	3	ACTTAGCCATTCACCTACTAGC	207	239	239	3	0	AC	2	ACACACACACAC	12
8	NDA_contig_21298	1	SSR	REVERSE	229	19	54.9	47.37	4	0	ACCACAGAACCTTCCAAAC
9	NDA_contig_50738	1	SSR	FORWARD	60	19	54.81	47.37	4	3	CTGAAATTGTGACCCACTG	180	239	239	4	1	ACC	3	ACCACCACCACCACC	15
10	NDA_contig_50738	1	SSR	REVERSE	239	18	55.34	44.44	4	0	TTGGCCTTCATCAACAAC
Index	Seq ID	Count	Primer type	Orientation	Start	Len	tm	GC%	Any compl	3' compl	Seq	Prod size	Seq len	Included len	Pair any compl	Pair 3' compl	Motif	Motif Len	SSR	SSRLen
1	NDA_contig_51829	1	SSR	FORWARD	57	19	59.84	57.89	4	0	ACGACGACGATGTGAGGAG	174	240	240	3	2	CGA	3	CGACGACGACGACGA	15
2	NDA_contig_51829	1	SSR	REVERSE	230	19	59.46	57.89	5	1	CCGCCTAGCACTGCATAAC
3	NDA_contig_12075	1	SSR	FORWARD	38	20	52.31	40	5	2	ACTTCTTTGTCTTCAAGCTG	155	241	241	4	2	TGA	3	TGATGATGATGATGA	15
4	NDA_contig_12075	1	SSR	REVERSE	192	20	54.27	45	4	0	GTTTAGAGTGCAGGGAAAAG
Index	Seq ID	Count	Primer type	Orientation	Start	Len	tm	GC%	Any compl	3' compl	Seq	Prod size	Seq len	Included len	Pair any compl	Pair 3' compl	Motif	Motif Len	SSR	SSRLen
1	NDA_contig_31699	1	SSR	FORWARD	15	18	55.59	50	6	3	GCGCGCTGAATTATACTG	226	242	242	4	1	TCT	3	TCTTCTTCTTCTTCTTCT	18
2	NDA_contig_31699	1	SSR	REVERSE	240	20	55.71	40	5	3	TGATTTTCCGCAACTCTAAG
Index	Seq ID	Count	Primer type	Orientation	Start	Len	tm	GC%	Any compl	3' compl	Seq	Prod size	Seq len	Included len	Pair any compl	Pair 3' compl	Motif	Motif Len	SSR	SSRLen
1	NDA_contig_68586	1	SSR	FORWARD	49	19	54.83	47.37	6	2	GTGCGGTTAATACATGTGG	182	242	242	5	2	CAC	3	CACCACCACCACCAC	15
2	NDA_contig_68586	1	SSR	REVERSE	230	20	56.1	45	6	3	GTAATACGGCCAATTTACCC
3	NDA_contig_11126	1	SSR	FORWARD	8	19	56.56	42.11	4	2	TAAGCTGAATTGCGGTTTC	235	243	243	4	2	TCC	3	TCCTCCTCCTCCTCC	15
4	NDA_contig_11126	1	SSR	REVERSE	242	20	54.55	40	5	3	TCTTCCCATCTTTTCTGAAG
5	NDA_contig_15917	1	SSR	FORWARD	1	20	55.42	40	5	0	TCAAGATCATCCTTTGCTTC	235	243	243	6	1	CA	2	CACACACACACA	12
6	NDA_contig_15917	1	SSR	REVERSE	235	20	54.57	40	4	0	GATCTTTTGGTGGGTATTTG
7	NDA_contig_22789	1	SSR	FORWARD	5	25	58.22	40	8	2	GACGTACTGGTTTATACCTGTTTTG	229	243	243	6	3	AAG	3	AAGAAGAAGAAGAAGAAGAAG	21
8	NDA_contig_22789	1	SSR	REVERSE	233	20	56.71	50	6	2	TGCAGCTACAGAGGTATTGC
9	NDA_contig_35193	1	SSR	FORWARD	7	20	55.53	45	4	0	GCATTAAGGACCCTCTTTTC	235	243	243	8	1	AG	2	AGAGAGAGAGAGAGAGAG	18
10	NDA_contig_35193	1	SSR	REVERSE	241	18	54.77	55.56	3	1	AAGAGGGTGAGGACCAAC
Index	Seq ID	Count	Primer type	Orientation	Start	Len	tm	GC%	Any compl	3' compl	Seq	Prod size	Seq len	Included len	Pair any compl	Pair 3' compl	Motif	Motif Len	SSR	SSRLen
1	NDA_contig_54861	1	SSR	FORWARD	1	20	55.11	50	4	3	CTCGACTTTCCTGCATACTC	177	202	202	4	1	AGC	3	AGCAGCAGCAGCAGC	15
2	NDA_contig_54861	1	SSR	REVERSE	177	20	55.39	40	7	1	GAAGGATTCATTCCATTGTG
3	NDA_contig_11743	1	SSR	FORWARD	36	20	54.97	45	2	0	TCTCAATCTCCATCTCCATC	161	203	203	2	0	ACA	3	ACAACAACAACAACA	15
4	NDA_contig_11743	1	SSR	REVERSE	196	19	55.07	47.37	4	1	CAACATCTTCATCGCAGTC
5	NDA_contig_11743	1	SSR	FORWARD	36	20	54.97	45	2	0	TCTCAATCTCCATCTCCATC	161	203	203	2	0	CAA	3	CAACAACAACAACAA	15
6	NDA_contig_11743	1	SSR	REVERSE	196	19	55.07	47.37	4	1	CAACATCTTCATCGCAGTC
Index	Seq ID	Count	Primer type	Orientation	Start	Len	tm	GC%	Any compl	3' compl	Seq	Prod size	Seq len	Included len	Pair any compl	Pair 3' compl	Motif	Motif Len	SSR	SSRLen
1	NDA_contig_49084	1	SSR	FORWARD	37	19	52.51	47.37	6	3	CTCCAAAGTAGGTTGAAGC	187	244	244	4	1	GAG	3	GAGGAGGAGGAGGAGGAG	18
2	NDA_contig_49084	1	SSR	REVERSE	223	20	55.24	45	3	1	TTCCTGGTTCTGAGTTTGAC
3	NDA_contig_39582	1	SSR	FORWARD	2	18	56.1	50	2	2	AGAAAGGCACCAAGGATG	223	245	245	5	1	AAT	3	AATAATAATAATAATAAT	18
4	NDA_contig_39582	1	SSR	REVERSE	224	20	55.6	40	4	0	TACTGCAATTTTGTGTGGTG
Index	Seq ID	Count	Primer type	Orientation	Start	Len	tm	GC%	Any compl	3' compl	Seq	Prod size	Seq len	Included len	Pair any compl	Pair 3' compl	Motif	Motif Len	SSR	SSRLen
1	NDA_contig_52751	1	SSR	FORWARD	9	20	55.98	45	6	0	ATGACATATGGCTGACTTGG	232	245	245	4	2	ATA	3	ATAATAATAATAATA	15
2	NDA_contig_52751	1	SSR	REVERSE	240	20	53.06	40	8	3	CCCTCTTTGAATATTCTTCC
3	NDA_contig_64213	1	SSR	FORWARD	10	20	53.95	45	5	3	GTACCGTGTATATGGCATTG	174	245	245	4	0	AT	2	ATATATATATAT	12
4	NDA_contig_64213	1	SSR	REVERSE	183	20	56.49	45	4	2	GGTGTGCATTAACGTATTGG
5	NDA_contig_46773	1	SSR	FORWARD	10	19	55.71	52.63	2	0	AGAGTGGTGGTGGTTATGG	235	246	246	4	3	AAT	3	AATAATAATAATAATAATAAT	21
6	NDA_contig_46773	1	SSR	REVERSE	244	25	56.27	40	4	0	CTCTGAATCCTACTTCACATTACAC
7	NDA_contig_48904	1	SSR	FORWARD	34	20	54.21	40	4	2	AAAGATGGATGGATACTTGC	198	246	246	4	1	TA	2	TATATATATATATA	14
8	NDA_contig_48904	1	SSR	REVERSE	231	20	55.37	50	4	2	CAACAGGAGTAGCTTTCGAG
Index	Seq ID	Count	Primer type	Orientation	Start	Len	tm	GC%	Any compl	3' compl	Seq	Prod size	Seq len	Included len	Pair any compl	Pair 3' compl	Motif	Motif Len	SSR	SSRLen
1	NDA_contig_34483	1	SSR	FORWARD	43	20	54.87	45	4	0	CTTACATGATTCCCAGCTTC	199	247	247	4	0	AT	2	ATATATATATAT	12
2	NDA_contig_34483	1	SSR	REVERSE	241	20	53.77	40	3	2	TCTTAGTGTCCAAACATTGC
3	NDA_contig_35081	1	SSR	FORWARD	6	18	55.15	55.56	4	1	GGTTCCTCCTTCCATGTC	220	247	247	5	2	ATT	3	ATTATTATTATTATTATTATT	21
4	NDA_contig_35081	1	SSR	REVERSE	225	20	54.63	40	4	2	GGCAATGGAGTGATAAATTC
5	NDA_contig_42803	1	SSR	FORWARD	2	20	53.98	50	2	1	CCTCCTCTATTTGTCCTCTG	188	247	247	3	1	TA	2	TATATATATATA	12
6	NDA_contig_42803	1	SSR	REVERSE	189	20	53.66	45	4	0	AGTTTTGAGCTACCCACTTC
7	NDA_contig_21543	1	SSR	FORWARD	12	20	55.26	50	4	2	ACAGAGATGTCCGAGTTCAG	222	248	248	4	2	TCA	3	TCATCATCATCATCA	15
8	NDA_contig_21543	1	SSR	REVERSE	233	22	57.6	40.91	4	2	GGGCATTTACGAGATGATATTC
9	NDA_contig_23021	1	SSR	FORWARD	53	20	55.67	45	4	0	GTGTTCATATTGCTGGGAAG	156	248	248	5	1	TA	2	TATATATATATA	12
10	NDA_contig_23021	1	SSR	REVERSE	208	20	54.98	50	3	0	AACACTGGACAAGAGGACAC
Index	Seq ID	Count	Primer type	Orientation	Start	Len	tm	GC%	Any compl	3' compl	Seq	Prod size	Seq len	Included len	Pair any compl	Pair 3' compl	Motif	Motif Len	SSR	SSRLen
1	NDA_contig_16048	1	SSR	FORWARD	26	20	55.1	45	3	0	ATTCAACCAAGAGTGAGGTG	194	249	249	5	2	GAA	3	GAAGAAGAAGAAGAA	15
2	NDA_contig_16048	1	SSR	REVERSE	219	21	55.04	47.62	4	0	CCAGTAGCTTGTCTTGTCATC
3	NDA_contig_30880	1	SSR	FORWARD	19	21	55.32	52.38	5	3	CAGTTGCACCAGCTAGACTAC	225	249	249	4	3	CCA	3	CCACCACCACCACCA	15
4	NDA_contig_30880	1	SSR	REVERSE	243	18	56.21	50	4	2	ATGCTTCGGGAGTAATCG
Index	Seq ID	Count	Primer type	Orientation	Start	Len	tm	GC%	Any compl	3' compl	Seq	Prod size	Seq len	Included len	Pair any compl	Pair 3' compl	Motif	Motif Len	SSR	SSRLen
1	NDA_contig_58101	1	SSR	FORWARD	4	20	55.29	55	3	2	GAGTGCTGTCTTCTCTCTGC	163	249	249	3	2	AG	2	AGAGAGAGAGAG	12
2	NDA_contig_58101	1	SSR	REVERSE	166	20	54.68	40	4	2	TGTGATTGTATTTGGAGCTG
3	NDA_contig_17461	1	SSR	FORWARD	2	19	55.49	52.63	4	0	CTCCGTACAACCCAATCTC	246	250	250	4	3	TTA	3	TTATTATTATTATTATTATTA	21
4	NDA_contig_17461	1	SSR	REVERSE	247	20	54.63	45	5	3	AGCTCAAGTCAATGAAGGAG
5	NDA_contig_36144	1	SSR	FORWARD	34	20	55.17	40	4	0	ACAAAAGGCATGAGATATGG	175	250	250	5	3	TC	2	TCTCTCTCTCTC	12
6	NDA_contig_36144	1	SSR	REVERSE	208	20	55.3	50	4	0	ATGTCTGTTCTGCGTACCTC
7	NDA_contig_42460	1	SSR	FORWARD	5	20	56.45	45	6	0	ACTGTGTGCGCAGATAAAAC	243	250	250	4	1	CT	2	CTCTCTCTCTCTCT	14
8	NDA_contig_42460	1	SSR	REVERSE	247	18	59.22	55.56	3	2	CGATTGAAGACGCAGCAG
9	NDA_contig_45481	1	SSR	FORWARD	7	20	53.83	40	2	0	CCAAAACACACCAAATACAC	218	250	250	3	1	TG	2	TGTGTGTGTGTGTGTGTG	18
10	NDA_contig_45481	1	SSR	REVERSE	224	20	55.49	55	3	2	GAGTTGACACTACCCACCTG
11	NDA_contig_56798	1	SSR	FORWARD	20	20	55.28	40	5	2	TCATCATCATCATCAACTGC	199	250	250	4	2	GA	2	GAGAGAGAGAGA	12
12	NDA_contig_56798	1	SSR	REVERSE	218	20	55.02	45	5	2	ATTAGCAGCAAAGTGAGAGC
13	NDA_contig_56798	1	SSR	FORWARD	20	20	55.28	40	5	2	TCATCATCATCATCAACTGC	199	250	250	4	2	GAT	3	GATGATGATGATGAT	15
14	NDA_contig_56798	1	SSR	REVERSE	218	20	55.02	45	5	2	ATTAGCAGCAAAGTGAGAGC
15	NDA_contig_59071	1	SSR	FORWARD	1	19	54.92	47.37	4	2	GGGGCGTTTGTTAATAGAG	242	250	250	3	1	CA	2	CACACACACACACACACA	18
16	NDA_contig_59071	1	SSR	REVERSE	242	20	54.71	40	6	3	AGAATGCTAGCGAATCAATC
Index	Seq ID	Count	Primer type	Orientation	Start	Len	tm	GC%	Any compl	3' compl	Seq	Prod size	Seq len	Included len	Pair any compl	Pair 3' compl	Motif	Motif Len	SSR	SSRLen
1	NDA_contig_66952	1	SSR	FORWARD	20	18	55.39	50	6	3	CGCGTATAAACGTTACGG	227	250	250	4	1	CG	2	CGCGCGCGCGCG	12
2	NDA_contig_66952	1	SSR	REVERSE	246	19	57.33	42.11	4	2	ATTAAACCCCGGCATATTG
3	NDA_contig_21332	1	SSR	FORWARD	7	20	55.34	40	4	2	TAAACGGCCATGATAAAGTC	237	251	251	4	1	AAT	3	AATAATAATAATAAT	15
4	NDA_contig_21332	1	SSR	REVERSE	243	20	54.65	40	4	2	TATGCTTCATTGGTATGCAC
5	NDA_contig_25578	1	SSR	FORWARD	32	20	54.99	40	8	0	ACAATCCATGGCTTTCATAC	191	251	251	5	2	AT	2	ATATATATATATATATATATATATATATATATATAT	36
6	NDA_contig_25578	1	SSR	REVERSE	222	20	56.12	45	4	0	TGGATACAGAATGTCGGAAG
7	NDA_contig_35906	1	SSR	FORWARD	5	21	55.77	42.86	3	2	CATCTTAGTGTCCAAACATCG	196	251	251	3	1	TA	2	TATATATATATATATA	16
8	NDA_contig_35906	1	SSR	REVERSE	200	20	55.92	45	4	1	TTCCCCGCTTCCTATATTAC
9	NDA_contig_45861	1	SSR	FORWARD	1	21	54.92	42.86	2	0	GAAAAGAGGTCAAGAAGGAAG	226	251	251	6	2	AAG	3	AAGAAGAAGAAGAAG	15
10	NDA_contig_45861	1	SSR	REVERSE	226	20	55.07	45	5	1	GGCTTGAATCTTCTGAACTG
Index	Seq ID	Count	Primer type	Orientation	Start	Len	tm	GC%	Any compl	3' compl	Seq	Prod size	Seq len	Included len	Pair any compl	Pair 3' compl	Motif	Motif Len	SSR	SSRLen
1	NDA_contig_26679	1	SSR	FORWARD	43	20	54.32	40	3	2	AAATCAGAAACCAGTCCTTG	209	252	252	5	1	AG	2	AGAGAGAGAGAGAG	14
2	NDA_contig_26679	1	SSR	REVERSE	251	19	55.79	52.63	5	1	GGAGCGAGACTGTCAAATC
3	NDA_contig_21268	1	SSR	FORWARD	7	20	55.34	40	2	0	GTTTTTCCTCTTTCCATTCC	244	253	253	5	2	AG	2	AGAGAGAGAGAG	12
4	NDA_contig_21268	1	SSR	REVERSE	250	20	53.81	40	4	0	ATAGCTTTGGAGAAGGTTTG
5	NDA_contig_26362	1	SSR	FORWARD	6	20	53.65	40	4	0	CTCTGTGCAATTCTTTTGAG	228	253	253	5	1	CA	2	CACACACACACACACACA	18
6	NDA_contig_26362	1	SSR	REVERSE	233	19	54.28	47.37	6	2	GCCAACTGTGCACTTTAAC
Index	Seq ID	Count	Primer type	Orientation	Start	Len	tm	GC%	Any compl	3' compl	Seq	Prod size	Seq len	Included len	Pair any compl	Pair 3' compl	Motif	Motif Len	SSR	SSRLen
1	NDA_contig_20429	1	SSR	FORWARD	11	19	54.12	52.63	5	0	GAGGCTCTGGTAAAGGAAG	185	254	254	8	3	GGT	3	GGTGGTGGTGGTGGTGGTGGTGGT	24
2	NDA_contig_20429	1	SSR	REVERSE	195	20	56.63	50	4	0	ATATCCAGAGCCACTTCCAC
3	NDA_contig_23410	1	SSR	FORWARD	5	19	54.7	42.11	4	2	AATTCTCTATTCGCCTTGC	244	254	254	5	1	ACA	3	ACAACAACAACAACAACAACA	21
4	NDA_contig_23410	1	SSR	REVERSE	248	20	56.75	45	4	2	GCCGCTTTGAGAAAAGTATC
5	NDA_contig_26443	1	SSR	FORWARD	8	19	55.29	47.37	5	0	CGTAAGCCTTTCCTCTTTG	228	254	254	5	1	GCT	3	GCTGCTGCTGCTGCT	15
6	NDA_contig_26443	1	SSR	REVERSE	235	20	55.89	45	2	2	AAATACAAGGGGAGTTCTGC
7	NDA_contig_48610	1	SSR	FORWARD	15	19	54.62	47.37	2	0	AGAAGAAACCCAGCAGAAG	213	254	254	3	1	TTC	3	TTCTTCTTCTTCTTCTTC	18
8	NDA_contig_48610	1	SSR	REVERSE	227	19	54.66	52.63	4	1	CCTACTCGACCTGAAATCC
9	NDA_contig_50277	1	SSR	FORWARD	1	19	55.74	47.37	6	2	CGGATCAATGAAGCTTACC	252	254	254	5	0	TC	2	TCTCTCTCTCTCTC	14
10	NDA_contig_50277	1	SSR	REVERSE	252	20	53.79	45	5	1	TCAATGACAGCAGAAGAGAC
11	NDA_contig_54405	1	SSR	FORWARD	34	20	55.51	45	5	3	TGCTGTGAGTCCATTATGTG	216	254	254	4	2	AG	2	AGAGAGAGAGAG	12
12	NDA_contig_54405	1	SSR	REVERSE	249	20	55.29	40	4	3	CATGAAACAAAAGCACACTG
13	NDA_contig_8910	1	SSR	FORWARD	1	20	54.98	45	4	0	CTTCTTCATCTTCCATGCTC	255	255	255	5	2	TTC	3	TTCTTCTTCTTCTTCTTCTTCTTCTTCTTC	30
14	NDA_contig_8910	1	SSR	REVERSE	255	25	56.25	40	7	3	GTTCAGAGTTCTGTGATAGAATGAC
15	NDA_contig_21121	1	SSR	FORWARD	37	20	55.14	50	8	1	CACTGGTGCATAAGTGAGTG	198	255	255	5	3	GGA	3	GGAGGAGGAGGAGGA	15
16	NDA_contig_21121	1	SSR	REVERSE	234	20	53.33	40	3	2	TTCTCTATGAACTGCTTTGC
Index	Seq ID	Count	Primer type	Orientation	Start	Len	tm	GC%	Any compl	3' compl	Seq	Prod size	Seq len	Included len	Pair any compl	Pair 3' compl	Motif	Motif Len	SSR	SSRLen
1	NDA_contig_33722	1	SSR	FORWARD	13	19	56.01	47.37	4	1	AATTCGTGGAACACTCGTC	173	255	255	5	1	CTT	3	CTTCTTCTTCTTCTT	15
2	NDA_contig_33722	1	SSR	REVERSE	185	20	54.71	45	5	3	CAACACAGTCCAACAATGTC
3	NDA_contig_38168	1	SSR	FORWARD	1	20	55.39	40	6	3	CCTCCCTCCAAATTTAAAAC	239	255	255	3	1	ACTC	4	ACTCACTCACTCACTCACTC	20
4	NDA_contig_38168	1	SSR	REVERSE	239	18	54.76	50	4	0	AGTGGCTGAGATGCAAAG
5	NDA_contig_56406	1	SSR	FORWARD	13	20	55.64	45	4	1	GTCATGGATCGAACAAGAAG	239	255	255	4	0	AGC	3	AGCAGCAGCAGCAGC	15
6	NDA_contig_56406	1	SSR	REVERSE	251	20	54.87	45	4	2	GGCTTCACAATCTAATGAGG
7	NDA_contig_30211	1	SSR	FORWARD	33	19	55.64	42.11	4	3	TTTCCAAATGCAGAGTGTG	211	256	256	3	1	TA	2	TATATATATATA	12
8	NDA_contig_30211	1	SSR	REVERSE	243	20	55.89	40	2	2	ATAAAAACCCCTTCTCAACG
Index	Seq ID	Count	Primer type	Orientation	Start	Len	tm	GC%	Any compl	3' compl	Seq	Prod size	Seq len	Included len	Pair any compl	Pair 3' compl	Motif	Motif Len	SSR	SSRLen
1	NDA_contig_38447	1	SSR	FORWARD	1	20	56.05	45	2	2	AGAAACAAGGGAAGCATAGG	209	257	257	4	1	TC	2	TCTCTCTCTCTC	12
2	NDA_contig_38447	1	SSR	REVERSE	209	20	55.58	45	5	3	TCAAAACCTTCTCAGTCTGC
3	NDA_contig_15026	1	SSR	FORWARD	35	20	55.03	50	3	1	TAGCCGCAGTAGTCTCTTTC	183	258	258	3	2	ATC	3	ATCATCATCATCATCATCATC	21
4	NDA_contig_15026	1	SSR	REVERSE	217	19	55.77	42.11	6	2	CATTGCAAACACCATTGTC
5	NDA_contig_30838	1	SSR	FORWARD	8	20	54.83	40	6	1	AGACAAGAATTCGAAAGCAG	230	258	258	4	0	CAG	3	CAGCAGCAGCAGCAG	15
6	NDA_contig_30838	1	SSR	REVERSE	237	20	55.25	45	5	0	GTTAGCATCGGATAAGCAAG
7	NDA_contig_33649	1	SSR	FORWARD	48	25	57.8	40	6	0	CCACTCTTTACAAGTGTTTTCTCTC	170	258	258	4	2	AT	2	ATATATATATAT	12
8	NDA_contig_33649	1	SSR	REVERSE	217	22	54.82	40.91	5	1	CAAGTTGTTCCTGACATTACAC
9	NDA_contig_61350	1	SSR	FORWARD	1	18	55.56	50	4	2	TATTACGTGGCGGTATGC	202	258	258	4	1	CGC	3	CGCCGCCGCCGCCGC	15
10	NDA_contig_61350	1	SSR	REVERSE	202	19	56.94	47.37	8	2	CGTACGCGTATTTTTACGG
Index	Seq ID	Count	Primer type	Orientation	Start	Len	tm	GC%	Any compl	3' compl	Seq	Prod size	Seq len	Included len	Pair any compl	Pair 3' compl	Motif	Motif Len	SSR	SSRLen
Index	Seq ID	Count	Primer type	Orientation	Start	Len	tm	GC%	Any compl	3' compl	Seq	Prod size	Seq len	Included len	Pair any compl	Pair 3' compl	Motif	Motif Len	SSR	SSRLen
1	NDA_contig_21568	1	SSR	FORWARD	5	20	54.66	45	3	3	TTACTCCAAGCCCATCTAAG	250	259	259	5	2	TTG	3	TTGTTGTTGTTGTTG	15
2	NDA_contig_21568	1	SSR	REVERSE	254	20	55.24	45	3	0	TCTGAGTTGGTTCAAGTTCC
3	NDA_contig_32357	1	SSR	FORWARD	2	21	54.79	47.62	6	0	CCTTCTCTAAAGACCCAGAAC	254	259	259	5	1	TGA	3	TGATGATGATGATGATGA	18
4	NDA_contig_32357	1	SSR	REVERSE	255	20	54.76	45	7	2	TCTTCAAGAGTTTCCTGAGC
5	NDA_contig_47606	1	SSR	FORWARD	4	18	57.41	50	4	0	GTGGGGTTTGCAGAAATG	158	259	259	4	1	AG	2	AGAGAGAGAGAGAG	14
6	NDA_contig_47606	1	SSR	REVERSE	161	22	54.6	40.91	5	2	TCTCTCAGATGTCTTGATATGC
7	NDA_contig_24044	1	SSR	FORWARD	22	20	55.3	40	3	0	TCCAAACTGCTTCATAATCC	220	260	260	4	2	GGA	3	GGAGGAGGAGGAGGA	15
8	NDA_contig_24044	1	SSR	REVERSE	241	20	55.12	40	3	3	AGGAAAATCAACACAAGGTG
9	NDA_contig_49574	1	SSR	FORWARD	9	20	55.15	40	6	0	TTTATTCCCTGGAAGTGATG	252	260	260	4	0	TC	2	TCTCTCTCTCTC	12
10	NDA_contig_49574	1	SSR	REVERSE	260	20	55.75	40	8	2	GTTGAATTCGAATGGCTATG
Index	Seq ID	Count	Primer type	Orientation	Start	Len	tm	GC%	Any compl	3' compl	Seq	Prod size	Seq len	Included len	Pair any compl	Pair 3' compl	Motif	Motif Len	SSR	SSRLen
1	NDA_contig_43218	1	SSR	FORWARD	13	21	55.66	42.86	3	2	TGTAATAGTGCCTGTCTTTGC	247	261	261	5	2	TCT	3	TCTTCTTCTTCTTCT	15
2	NDA_contig_43218	1	SSR	REVERSE	259	20	55.45	45	4	2	AAGAAGAAGGTGTCATGCAG
3	NDA_contig_53819	1	SSR	FORWARD	48	18	50.96	44.44	3	0	GGTTGAAGGAAAGTGATG	208	261	261	3	0	GAA	3	GAAGAAGAAGAAGAAGAAGAA	21
4	NDA_contig_53819	1	SSR	REVERSE	255	18	50.12	44.44	6	1	ATAAGCCTAGGTTGTTGG
5	NDA_contig_66875	1	SSR	FORWARD	72	19	54.11	47.37	6	3	CGTATACATTGCGGGTAAC	174	261	261	5	1	GGCC	4	GGCCGGCCGGCCGGCCGGCC	20
6	NDA_contig_66875	1	SSR	REVERSE	245	19	55.14	47.37	4	0	GCGTATTGCGGTATATGTG
7	NDA_contig_14327	1	SSR	FORWARD	4	25	59.26	40	6	1	CCATGCTACCTTATATGGGATTTAG	210	262	262	7	3	TC	2	TCTCTCTCTCTCTC	14
8	NDA_contig_14327	1	SSR	REVERSE	213	22	58.72	45.45	4	0	CATGCAAGTAAATCTCCAGTCC
Index	Seq ID	Count	Primer type	Orientation	Start	Len	tm	GC%	Any compl	3' compl	Seq	Prod size	Seq len	Included len	Pair any compl	Pair 3' compl	Motif	Motif Len	SSR	SSRLen
1	NDA_contig_35882	1	SSR	FORWARD	16	20	52.97	40	5	1	GAAGGATTGAAACTTTACCC	236	262	262	5	1	GA	2	GAGAGAGAGAGA	12
2	NDA_contig_35882	1	SSR	REVERSE	251	20	55.62	40	4	0	GATTGCACCATTTTCACTTC
3	NDA_contig_42106	1	SSR	FORWARD	3	20	55.09	45	4	0	ACAATCGTCCACTCTCAAAC	257	263	263	4	3	CTT	3	CTTCTTCTTCTTCTT	15
4	NDA_contig_42106	1	SSR	REVERSE	259	19	55.48	47.37	3	1	ACTTGTCCGCCACTTTTAG
Index	Seq ID	Count	Primer type	Orientation	Start	Len	tm	GC%	Any compl	3' compl	Seq	Prod size	Seq len	Included len	Pair any compl	Pair 3' compl	Motif	Motif Len	SSR	SSRLen
1	NDA_contig_26390	1	SSR	FORWARD	42	20	54.72	40	6	2	GCTATTTGTTCCCAATTGTC	220	264	264	4	2	TTC	3	TTCTTCTTCTTCTTC	15
2	NDA_contig_26390	1	SSR	REVERSE	261	20	53.79	50	4	0	AGCTAGAGAGTGGTGGAAAG
3	NDA_contig_26390	1	SSR	FORWARD	42	20	54.72	40	6	2	GCTATTTGTTCCCAATTGTC	220	264	264	4	2	TTC	3	TTCTTCTTCTTCTTC	15
4	NDA_contig_26390	1	SSR	REVERSE	261	20	53.79	50	4	0	AGCTAGAGAGTGGTGGAAAG
5	NDA_contig_42068	1	SSR	FORWARD	111	20	53.91	45	4	0	GATCAGCAAGAATCACACAC	153	264	264	4	3	GA	2	GAGAGAGAGAGA	12
6	NDA_contig_42068	1	SSR	REVERSE	263	21	55.22	42.86	6	1	AAATCTCTAGGCTTTGGTGTC
7	NDA_contig_59416	1	SSR	FORWARD	3	27	57.13	40.74	8	2	GCACACTTGCTAGTATACTTCATAGAC	213	264	264	5	1	TA	2	TATATATATATA	12
8	NDA_contig_59416	1	SSR	REVERSE	215	19	55.56	52.63	3	0	GGTTGCTTAGGTGTGGTTC
9	NDA_contig_7649	1	SSR	FORWARD	20	20	54.72	45	3	0	ACTGAAGCAGGAGAAGTTTG	224	265	265	5	1	TCT	3	TCTTCTTCTTCTTCTTCTTCTTCT	24
10	NDA_contig_7649	1	SSR	REVERSE	243	20	54.87	45	4	2	CTTTTCCCATGACTGATAGC
11	NDA_contig_14498	1	SSR	FORWARD	13	20	55.38	45	4	0	CTTCTCCATCATCATCAACC	237	265	265	4	1	TTC	3	TTCTTCTTCTTCTTCTTCTTCTTCTTCTTC	30
12	NDA_contig_14498	1	SSR	REVERSE	249	20	54.64	40	6	0	ATTTGACCGATCTAAGCAAG
13	NDA_contig_27444	1	SSR	FORWARD	17	20	54.57	40	4	2	AGTTTTCCAAAGTGAAGTGC	214	265	265	3	1	TC	2	TCTCTCTCTCTCTCTC	16
14	NDA_contig_27444	1	SSR	REVERSE	230	20	56.23	50	6	3	TACATAACAGCTGGGACCTG
15	NDA_contig_36195	1	SSR	FORWARD	21	19	54.21	47.37	5	0	GGTCTGACAAGCAACAAAG	239	265	265	4	2	ATG	3	ATGATGATGATGATG	15
16	NDA_contig_36195	1	SSR	REVERSE	259	20	55.24	45	7	2	GCATAAGAGGCTATTTGCAC
Index	Seq ID	Count	Primer type	Orientation	Start	Len	tm	GC%	Any compl	3' compl	Seq	Prod size	Seq len	Included len	Pair any compl	Pair 3' compl	Motif	Motif Len	SSR	SSRLen
1	NDA_contig_38882	1	SSR	FORWARD	16	19	55.04	52.63	4	0	CAGCTCCAGGTTCTTCTTC	224	266	266	4	3	CAA	3	CAACAACAACAACAA	15
2	NDA_contig_38882	1	SSR	REVERSE	239	20	55.94	45	4	3	TCATCCGTACAAGGTGAATC
3	NDA_contig_33858	1	SSR	FORWARD	5	20	54.94	50	4	2	CACCACCATCTCTTCTAAGC	203	267	267	5	1	GTAT	4	GTATGTATGTATGTATGTAT	20
4	NDA_contig_33858	1	SSR	REVERSE	207	21	55.03	47.62	4	1	AGTAGAGCACTCACAAAGCAG
Index	Seq ID	Count	Primer type	Orientation	Start	Len	tm	GC%	Any compl	3' compl	Seq	Prod size	Seq len	Included len	Pair any compl	Pair 3' compl	Motif	Motif Len	SSR	SSRLen
1	NDA_contig_67763	1	SSR	FORWARD	37	20	54.92	45	5	2	ATATACCGGGTGTGCATTAC	198	267	267	6	0	GC	2	GCGCGCGCGCGCGCGCGC	18
2	NDA_contig_67763	1	SSR	REVERSE	234	18	54.23	44.44	2	0	CGCCCGTTATGTTTTTAC
3	NDA_contig_41883	1	SSR	FORWARD	41	20	55.01	45	3	0	ATCAGTCATCAACTCCCAAG	225	268	268	4	1	TTC	3	TTCTTCTTCTTCTTCTTCTTC	21
4	NDA_contig_41883	1	SSR	REVERSE	265	20	55.19	40	4	2	ATGGAGAGACAAAAATGCAC
5	NDA_contig_45886	1	SSR	FORWARD	91	20	55.04	50	4	2	CTGGACTTTCTAGGTTGACG	159	268	268	3	0	TC	2	TCTCTCTCTCTC	12
6	NDA_contig_45886	1	SSR	REVERSE	249	20	54.98	40	4	1	GGGCAATTAGTTTGTTGAAG
7	NDA_contig_50807	1	SSR	FORWARD	36	20	52.93	40	2	2	AAAGAGGAATGAAGAAGAGC	205	268	268	5	1	TGC	3	TGCTGCTGCTGCTGC	15
8	NDA_contig_50807	1	SSR	REVERSE	240	20	55.45	40	6	0	AGCCTGTTTCAACAAGAATG
Index	Seq ID	Count	Primer type	Orientation	Start	Len	tm	GC%	Any compl	3' compl	Seq	Prod size	Seq len	Included len	Pair any compl	Pair 3' compl	Motif	Motif Len	SSR	SSRLen
1	NDA_contig_52296	1	SSR	FORWARD	4	22	55.48	45.45	2	0	GAATAGAGATGAGAAGGTGGTG	226	269	269	4	2	TG	2	TGTGTGTGTGTG	12
2	NDA_contig_52296	1	SSR	REVERSE	229	20	54.79	50	3	0	CTCCTGAAACCTCTGACAAC
3	NDA_contig_28120	1	SSR	FORWARD	3	19	57.99	42.11	2	0	ATGGAATGGAATGGAATGG	172	270	270	5	2	GAATG	5	GAATGGAATGGAATGGAATGGAATGGAATGGAATGGAATGGAATGGAATGGAATGGAATGGAATGGAATGGAATGGAATGGAATGGAATGGAATG	95
4	NDA_contig_28120	1	SSR	REVERSE	174	19	58.5	47.37	4	3	ATTGCACTCGGGTTGATTC
5	NDA_contig_37761	1	SSR	FORWARD	10	20	53.44	40	2	0	ATGGAGAAGGAAAGAGAATG	257	270	270	3	0	CT	2	CTCTCTCTCTCTCT	14
6	NDA_contig_37761	1	SSR	REVERSE	266	20	55.55	45	4	1	TATTGGGAACTTGCAGAGAG
7	NDA_contig_37761	1	SSR	FORWARD	10	20	53.44	40	2	0	ATGGAGAAGGAAAGAGAATG	261	270	270	3	1	CT	2	CTCTCTCTCTCT	12
8	NDA_contig_37761	1	SSR	REVERSE	270	18	52.87	50	3	3	GAGGTATTGGGAACTTGC
9	NDA_contig_41087	1	SSR	FORWARD	33	20	55.19	50	2	0	GAGGAAGAGCGTAGTTGTTG	233	270	270	4	3	GGA	3	GGAGGAGGAGGAGGAGGA	18
10	NDA_contig_41087	1	SSR	REVERSE	265	19	55.13	52.63	2	0	CTTCTCCGCAATCTCTCTC
11	NDA_contig_814	1	SSR	FORWARD	8	20	54.68	45	8	2	ATTCAAGCTTGGACTGTAGC	237	271	271	5	0	TCT	3	TCTTCTTCTTCTTCTTCTTCTTCTTCTTCT	30
12	NDA_contig_814	1	SSR	REVERSE	244	20	54.87	45	4	2	CCCATGACTGATAGCTTTTC
Index	Seq ID	Count	Primer type	Orientation	Start	Len	tm	GC%	Any compl	3' compl	Seq	Prod size	Seq len	Included len	Pair any compl	Pair 3' compl	Motif	Motif Len	SSR	SSRLen
1	NDA_contig_49812	1	SSR	FORWARD	9	20	54.28	40	6	3	CTGTCTAATTGCAACCAATG	259	271	271	4	2	TCT	3	TCTTCTTCTTCTTCTTCTTCT	21
2	NDA_contig_49812	1	SSR	REVERSE	267	20	54.81	40	4	2	AGATCAGCAAAGGCATTAAG
3	NDA_contig_53469	1	SSR	FORWARD	17	20	54.98	40	5	3	GGCAGAATCGAAGATTATTG	239	271	271	3	1	GA	2	GAGAGAGAGAGAGAGA	16
4	NDA_contig_53469	1	SSR	REVERSE	255	20	54.77	40	4	3	TACTTTCCAGTGTTGCATTG
5	NDA_contig_59250	1	SSR	FORWARD	42	19	54.32	57.89	4	2	CTGAGCTGTGAGGACAGAG	229	271	271	3	1	AG	2	AGAGAGAGAGAG	12
6	NDA_contig_59250	1	SSR	REVERSE	270	19	56.11	52.63	5	2	TAGGATTCCAGGTGTGAGC
7	NDA_contig_10312	1	SSR	FORWARD	5	20	53.71	50	2	0	GGGAAGGTGTGGTAGATTAG	252	272	272	3	0	CT	2	CTCTCTCTCTCTCT	14
8	NDA_contig_10312	1	SSR	REVERSE	256	20	54.48	40	6	0	ATGGAATTAAGTGCAGAAGG
9	NDA_contig_13971	1	SSR	FORWARD	71	18	55.14	55.56	5	3	CAAAGCTGACCCTCAGTG	157	272	272	4	3	CA	2	CACACACACACA	12
10	NDA_contig_13971	1	SSR	REVERSE	227	18	55.34	55.56	3	1	CCTGTTATGCCGCTACTG
11	NDA_contig_51296	1	SSR	FORWARD	15	19	55.47	42.11	3	0	AAGATTGCTTATGGCGAAC	258	272	272	4	0	GAA	3	GAAGAAGAAGAAGAAGAA	18
12	NDA_contig_51296	1	SSR	REVERSE	272	18	55.13	44.44	4	2	AACCCGCTTCCATTTAAC
13	NDA_contig_51296	1	SSR	FORWARD	15	19	55.47	42.11	3	0	AAGATTGCTTATGGCGAAC	258	272	272	4	0	ATC	3	ATCATCATCATCATCATC	18
14	NDA_contig_51296	1	SSR	REVERSE	272	18	55.13	44.44	4	2	AACCCGCTTCCATTTAAC
15	NDA_contig_51296	1	SSR	FORWARD	15	19	55.47	42.11	3	0	AAGATTGCTTATGGCGAAC	258	272	272	4	0	AAG	3	AAGAAGAAGAAGAAGAAG	18
16	NDA_contig_51296	1	SSR	REVERSE	272	18	55.13	44.44	4	2	AACCCGCTTCCATTTAAC
17	NDA_contig_51296	1	SSR	FORWARD	15	19	55.47	42.11	3	0	AAGATTGCTTATGGCGAAC	258	272	272	4	0	AAC	3	AACAACAACAACAAC	15
18	NDA_contig_51296	1	SSR	REVERSE	272	18	55.13	44.44	4	2	AACCCGCTTCCATTTAAC
Index	Seq ID	Count	Primer type	Orientation	Start	Len	tm	GC%	Any compl	3' compl	Seq	Prod size	Seq len	Included len	Pair any compl	Pair 3' compl	Motif	Motif Len	SSR	SSRLen
1	NDA_contig_30148	1	SSR	FORWARD	7	22	55.07	40.91	4	2	GAAGATTGTTGTGTATGCAGAG	267	273	273	4	3	GA	2	GAGAGAGAGAGAGA	14
2	NDA_contig_30148	1	SSR	REVERSE	273	20	52.73	40	4	2	CTGGTTCTTTGTAAACTTGC
3	NDA_contig_51384	1	SSR	FORWARD	18	20	53.85	45	6	1	GAACATGTCAGAAACACCAG	238	274	274	6	1	CA	2	CACACACACACA	12
4	NDA_contig_51384	1	SSR	REVERSE	255	20	53.99	55	4	0	ACTGTACCTGACCCACTCTC
5	NDA_contig_51815	1	SSR	FORWARD	62	20	54.71	50	3	1	TGGACTGAGCATCTACTGTG	209	274	274	3	1	CA	2	CACACACACACA	12
6	NDA_contig_51815	1	SSR	REVERSE	270	20	54.48	40	3	1	GATTTGGTTTCTGATTGGTC
7	NDA_contig_55902	1	SSR	FORWARD	11	20	54.38	50	2	1	TATCTCCACCTTCTCTCCTG	239	274	274	3	1	GAC	3	GACGACGACGACGACGAC	18
8	NDA_contig_55902	1	SSR	REVERSE	249	20	54.81	40	7	0	CATCTTTATCGTCGATTTCC
9	NDA_contig_59684	1	SSR	FORWARD	8	20	56.29	40	3	3	TACAATAAACCCGCATTACG	238	274	274	6	1	TA	2	TATATATATATA	12
10	NDA_contig_59684	1	SSR	REVERSE	245	20	56.46	40	6	0	CAATTGTAACATGGCCAAAC
Index	Seq ID	Count	Primer type	Orientation	Start	Len	tm	GC%	Any compl	3' compl	Seq	Prod size	Seq len	Included len	Pair any compl	Pair 3' compl	Motif	Motif Len	SSR	SSRLen
1	NDA_contig_51474	1	SSR	FORWARD	5	20	55.45	40	3	0	AATGAGTGAGGCTTGTTTTG	264	275	275	5	2	GA	2	GAGAGAGAGAGAGAGA	16
2	NDA_contig_51474	1	SSR	REVERSE	268	20	54.91	45	4	1	ACAAACAGATCCACCTTGTC
3	NDA_contig_53399	1	SSR	FORWARD	8	20	54.37	45	3	1	ACACCCAGAAAGAGTTTGAG	214	275	275	3	0	GAA	3	GAAGAAGAAGAAGAAGAA	18
4	NDA_contig_53399	1	SSR	REVERSE	221	19	55.44	42.11	3	0	AAAATGCGGAGAGATTGAG
5	NDA_contig_16913	1	SSR	FORWARD	56	20	55.05	40	4	2	GAATGAAATGGCAAGCTAAC	219	276	276	4	0	AT	2	ATATATATATAT	12
6	NDA_contig_16913	1	SSR	REVERSE	274	20	54.43	45	4	3	GATTGTCGATTATGGGACTC
7	NDA_contig_22848	1	SSR	FORWARD	7	20	55	45	3	3	CTTGTTTCTTTCTCCCAGTG	238	276	276	4	1	AC	2	ACACACACACACACACACAC	20
8	NDA_contig_22848	1	SSR	REVERSE	244	21	54.2	42.86	5	2	GAAAACTTCTCTCTGTGATCG
Index	Seq ID	Count	Primer type	Orientation	Start	Len	tm	GC%	Any compl	3' compl	Seq	Prod size	Seq len	Included len	Pair any compl	Pair 3' compl	Motif	Motif Len	SSR	SSRLen
1	NDA_contig_42836	1	SSR	FORWARD	5	20	55.45	40	7	0	AATTCAAGGCTTGTTGTGAG	154	204	204	4	1	GCA	3	GCAGCAGCAGCAGCA	15
2	NDA_contig_42836	1	SSR	REVERSE	158	20	55.38	50	5	0	CCCTCCTGAGAATCTTTACC
3	NDA_contig_51369	1	SSR	FORWARD	2	20	54.23	50	6	0	CCTAGGCTCTTTCAACACTC	179	204	204	6	2	CT	2	CTCTCTCTCTCTCTCT	16
4	NDA_contig_51369	1	SSR	REVERSE	180	20	56.54	50	3	0	GTTTGGAGGAGCAAGAGAAC
5	NDA_contig_25723	1	SSR	FORWARD	34	20	54.36	50	4	3	CAAGACAGTTGTGACGCTAC	164	205	205	4	1	ATA	3	ATAATAATAATAATA	15
6	NDA_contig_25723	1	SSR	REVERSE	197	21	55.51	42.86	3	0	CATAAACTTCAACCACACCAC
Index	Seq ID	Count	Primer type	Orientation	Start	Len	tm	GC%	Any compl	3' compl	Seq	Prod size	Seq len	Included len	Pair any compl	Pair 3' compl	Motif	Motif Len	SSR	SSRLen
1	NDA_contig_41965	1	SSR	FORWARD	4	19	55.02	47.37	3	3	GCTTGCCTAAACCAGAATC	248	277	277	4	1	ACA	3	ACAACAACAACAACA	15
2	NDA_contig_41965	1	SSR	REVERSE	251	20	55.14	45	3	0	GCTGATTGCTTCATCTTCTC
3	NDA_contig_5485	1	SSR	FORWARD	24	23	54.46	43.48	6	1	ACAATCACTCAGTACTCACACAG	252	278	278	5	3	AAAC	4	AAACAAACAAACAAACAAAC	20
4	NDA_contig_5485	1	SSR	REVERSE	275	20	55.96	50	7	2	AAGTTCCTGAGGAGGTTCAG
5	NDA_contig_29040	1	SSR	FORWARD	1	19	54.17	47.37	3	1	AAGGAAGATGGAACTGAGG	255	279	279	3	1	GAG	3	GAGGAGGAGGAGGAG	15
6	NDA_contig_29040	1	SSR	REVERSE	255	20	55.11	50	6	2	TCGCTAAGCTAGAGATCGAC
Index	Seq ID	Count	Primer type	Orientation	Start	Len	tm	GC%	Any compl	3' compl	Seq	Prod size	Seq len	Included len	Pair any compl	Pair 3' compl	Motif	Motif Len	SSR	SSRLen
1	NDA_contig_46549	1	SSR	FORWARD	10	20	52.74	40	4	1	AGTTCTCCCTTAAATTCCTG	241	279	279	3	1	AGA	3	AGAAGAAGAAGAAGA	15
2	NDA_contig_46549	1	SSR	REVERSE	250	19	54.62	42.11	2	2	AGTTTGTGTTCGTTGTTGC
3	NDA_contig_65771	1	SSR	FORWARD	46	20	55.71	40	2	2	TTTTATGTGCGTGTATGTGC	183	279	279	3	1	GC	2	GCGCGCGCGCGC	12
4	NDA_contig_65771	1	SSR	REVERSE	228	20	53.75	40	8	0	CAATATATGTTGGTGGTTGG
5	NDA_contig_48577	1	SSR	FORWARD	38	20	54.65	50	7	0	GTAGGTGCCACCAAAGATAC	226	280	280	4	1	AT	2	ATATATATATATATATATAT	20
6	NDA_contig_48577	1	SSR	REVERSE	263	20	55.42	45	2	2	TGGGTTGTCTTCTTCTTCAG
7	NDA_contig_48588	1	SSR	FORWARD	8	19	56.18	42.11	2	0	CTCTTTTTCCCCATTTTCC	212	280	280	3	1	TA	2	TATATATATATATATA	16
8	NDA_contig_48588	1	SSR	REVERSE	219	22	58.74	40.91	8	2	GCAAACACCAGAATTCTTGAAC
9	NDA_contig_5484	1	SSR	FORWARD	6	20	54.94	40	6	2	CTTGCTTTTAAGCTTCTTGC	269	281	281	4	1	AAAC	4	AAACAAACAAACAAACAAAC	20
10	NDA_contig_5484	1	SSR	REVERSE	274	20	55.04	50	7	0	AGTTCCTGAGGAGGTTTAGG
11	NDA_contig_19152	1	SSR	FORWARD	63	20	54.06	40	2	0	ATAAGTAGGCAAAGGCAAAG	204	281	281	3	1	CTT	3	CTTCTTCTTCTTCTTCTT	18
12	NDA_contig_19152	1	SSR	REVERSE	266	19	55.58	47.37	0	0	CACCAACACAAACACCAAC
13	NDA_contig_31346	1	SSR	FORWARD	4	19	55.26	47.37	4	0	GTCCTGTGGTTCCATTTTC	261	281	281	4	1	AG	2	AGAGAGAGAGAG	12
14	NDA_contig_31346	1	SSR	REVERSE	264	18	56.18	50	3	3	AGGGCTTCCAAAGTGTTG
Index	Seq ID	Count	Primer type	Orientation	Start	Len	tm	GC%	Any compl	3' compl	Seq	Prod size	Seq len	Included len	Pair any compl	Pair 3' compl	Motif	Motif Len	SSR	SSRLen
1	NDA_contig_53975	1	SSR	FORWARD	10	20	54.73	40	4	0	ATCTTGCTGCTCAATTCTTC	263	281	281	4	0	AAC	3	AACAACAACAACAACAAC	18
2	NDA_contig_53975	1	SSR	REVERSE	272	20	55.05	50	6	0	CAGCTGATCTTCCTCACTTC
3	NDA_contig_57779	1	SSR	FORWARD	2	20	54.89	45	2	0	GCAAACTCTTCTCAACCATC	280	281	281	4	1	AT	2	ATATATATATATATAT	16
4	NDA_contig_57779	1	SSR	REVERSE	281	19	54.04	47.37	4	2	CCCACTAGAAATTGTCACG
5	NDA_contig_29086	1	SSR	FORWARD	35	20	55.31	45	4	2	ATGAGGTATGAGCATTGAGC	203	282	282	5	3	CATA	4	CATACATACATACATACATACATACATA	28
6	NDA_contig_29086	1	SSR	REVERSE	237	20	56.06	50	2	2	AAAGAGGACGAGGAGCATAC
7	NDA_contig_47433	1	SSR	FORWARD	72	20	54.03	45	4	0	CGTGCCATCACATATAACTC	210	282	282	3	2	CA	2	CACACACACACA	12
8	NDA_contig_47433	1	SSR	REVERSE	281	21	54.46	42.86	4	2	CAGACTTCAACTTCTTTGAGC
9	NDA_contig_58798	1	SSR	FORWARD	93	20	54.44	45	3	0	AATAGTGCTGAGGATGGAAG	185	282	282	3	0	AC	2	ACACACACACAC	12
10	NDA_contig_58798	1	SSR	REVERSE	277	20	54.4	40	4	0	ACCGAAATGAAGATCAAGAG
11	NDA_contig_53495	1	SSR	FORWARD	97	20	54.98	40	4	0	CCTTAAACAAGCACAATTCC	152	283	283	6	2	TC	2	TCTCTCTCTCTC	12
12	NDA_contig_53495	1	SSR	REVERSE	248	20	55.14	45	6	0	GGGATCCTTATTCCTTGTTC
13	NDA_contig_54586	1	SSR	FORWARD	21	22	54.03	40.91	6	2	GAAGAACCACATGTACTATTGC	256	283	283	4	1	ATG	3	ATGATGATGATGATG	15
14	NDA_contig_54586	1	SSR	REVERSE	276	20	54.7	45	4	2	AGAATAACGAGTTGGAGCTG
Index	Seq ID	Count	Primer type	Orientation	Start	Len	tm	GC%	Any compl	3' compl	Seq	Prod size	Seq len	Included len	Pair any compl	Pair 3' compl	Motif	Motif Len	SSR	SSRLen
1	NDA_contig_12074	1	SSR	FORWARD	7	20	55.08	40	2	0	TTTCATCCATTTCCACTCTC	249	284	284	3	0	TA	2	TATATATATATATATATATATATATATATA	30
2	NDA_contig_12074	1	SSR	REVERSE	255	20	55.74	45	5	0	GTGTTACATGCTCGTTTTCC
3	NDA_contig_52293	1	SSR	FORWARD	8	20	52.88	40	2	1	AAGAGAGGAAAAGGAAACTG	258	284	284	2	1	TCC	3	TCCTCCTCCTCCTCC	15
4	NDA_contig_52293	1	SSR	REVERSE	265	20	53.52	50	2	0	GCGAGGAGATAGAGAAGAAG
5	NDA_contig_51414	1	SSR	FORWARD	82	20	54.82	40	3	3	ATGACGATGAAATGGGTTAC	186	285	285	4	1	AG	2	AGAGAGAGAGAGAGAGAGAGAGAGAGAGAGAGAGAG	36
6	NDA_contig_51414	1	SSR	REVERSE	267	20	54.76	55	3	0	CCTCTCACTGTCTCCTTCAC
Index	Seq ID	Count	Primer type	Orientation	Start	Len	tm	GC%	Any compl	3' compl	Seq	Prod size	Seq len	Included len	Pair any compl	Pair 3' compl	Motif	Motif Len	SSR	SSRLen
1	NDA_contig_4833	1	SSR	FORWARD	1	19	55.23	47.37	6	3	AAACCATACAAGGCCTCAG	215	286	286	6	3	AC	2	ACACACACACAC	12
2	NDA_contig_4833	1	SSR	REVERSE	215	18	55.15	55.56	4	1	ACTGCACTTGTGGTGGTC
3	NDA_contig_22497	1	SSR	FORWARD	47	20	53.78	45	4	2	ACAGCAACTGGTTACATACG	203	286	286	4	1	AC	2	ACACACACACAC	12
4	NDA_contig_22497	1	SSR	REVERSE	249	18	54.7	50	6	2	CCAGGAAGACATGTTTGG
5	NDA_contig_55638	1	SSR	FORWARD	79	21	54.74	52.38	8	2	CGGTCTATAGAGAGGGAGTTC	184	286	286	5	2	AG	2	AGAGAGAGAGAG	12
6	NDA_contig_55638	1	SSR	REVERSE	262	20	54.91	45	2	0	AGGGTTTCTTCCATTCTCTC
Index	Seq ID	Count	Primer type	Orientation	Start	Len	tm	GC%	Any compl	3' compl	Seq	Prod size	Seq len	Included len	Pair any compl	Pair 3' compl	Motif	Motif Len	SSR	SSRLen
1	NDA_contig_30611	1	SSR	FORWARD	10	20	54.92	50	5	2	GTCACTCGCTTCAAGTATCC	221	288	288	3	2	AT	2	ATATATATATATATAT	16
2	NDA_contig_30611	1	SSR	REVERSE	230	19	54.9	42.11	6	2	ACAGCATTTGCAACTCAAG
3	NDA_contig_41549	1	SSR	FORWARD	6	20	55.84	55	5	2	GAGTCGAGGTGACACTAACG	281	289	289	3	0	CAC	3	CACCACCACCACCACCACCAC	21
4	NDA_contig_41549	1	SSR	REVERSE	286	19	55.64	47.37	2	1	TGTGATTTCTGCTGTGGAG
5	NDA_contig_46083	1	SSR	FORWARD	49	19	55.18	42.11	3	2	ATTTGTGAAACCCTTCTGC	236	289	289	7	3	AT	2	ATATATATATAT	12
6	NDA_contig_46083	1	SSR	REVERSE	284	20	54.98	50	3	0	CAGTCACAAAGAAGGAGGAG
7	NDA_contig_49638	1	SSR	FORWARD	5	19	53.07	42.11	7	3	CGATCATCGGAAAGTTATC	265	289	289	3	2	AGT	3	AGTAGTAGTAGTAGT	15
8	NDA_contig_49638	1	SSR	REVERSE	269	21	54.76	42.86	8	2	TTGAAGCTTGAAGGACTACAC
Index	Seq ID	Count	Primer type	Orientation	Start	Len	tm	GC%	Any compl	3' compl	Seq	Prod size	Seq len	Included len	Pair any compl	Pair 3' compl	Motif	Motif Len	SSR	SSRLen
1	NDA_contig_51755	1	SSR	FORWARD	21	20	53.83	45	6	3	AACACAAGCTGCAGTACATC	231	290	290	3	2	AGA	3	AGAAGAAGAAGAAGA	15
2	NDA_contig_51755	1	SSR	REVERSE	251	19	54.89	42.11	4	2	ATAACCCAGATCCATTTGC
3	NDA_contig_67375	1	SSR	FORWARD	38	20	56.17	45	8	2	ACATTACGCGGTATATGTGC	204	290	290	6	3	CG	2	CGCGCGCGCGCG	12
4	NDA_contig_67375	1	SSR	REVERSE	241	21	56.07	42.86	5	2	CCGGTATGCCCAATAATATAC
5	NDA_contig_32862	1	SSR	FORWARD	22	20	54.55	50	5	3	TCACGAGTACCCTTAGGAAG	259	292	292	5	0	CTT	3	CTTCTTCTTCTTCTT	15
6	NDA_contig_32862	1	SSR	REVERSE	280	20	55.18	50	2	0	GGGATGTAGGAAGGGATAAG
7	NDA_contig_32863	1	SSR	FORWARD	27	20	55.25	50	6	2	AGTACCCTTAGGAAGCTTGG	247	292	292	4	0	CTT	3	CTTCTTCTTCTTCTT	15
8	NDA_contig_32863	1	SSR	REVERSE	273	20	54.96	50	2	0	AGGAGGGGATAAGAAGAGTG
Index	Seq ID	Count	Primer type	Orientation	Start	Len	tm	GC%	Any compl	3' compl	Seq	Prod size	Seq len	Included len	Pair any compl	Pair 3' compl	Motif	Motif Len	SSR	SSRLen
1	NDA_contig_56027	1	SSR	FORWARD	4	20	54.62	50	5	3	TGTGTCTGATGTCTCTGAGC	193	292	292	4	2	AAAC	4	AAACAAACAAACAAACAAAC	20
2	NDA_contig_56027	1	SSR	REVERSE	196	20	53.53	40	3	1	AGGTGAATAGAAATGGCTTC
3	NDA_contig_61542	1	SSR	FORWARD	2	18	58.52	50	4	2	CCGCCGCATAACATATTG	170	292	292	5	3	CG	2	CGCGCGCGCGCG	12
4	NDA_contig_61542	1	SSR	REVERSE	171	18	56.55	50	6	3	CCCGGCAATAAACGTTAC
5	NDA_contig_67882	1	SSR	FORWARD	33	19	51.45	42.11	8	2	GTATATGCCCATAAACACG	191	293	293	6	3	GCG	3	GCGGCGGCGGCGGCG	15
6	NDA_contig_67882	1	SSR	REVERSE	223	20	54.1	45	8	2	GCCATACGTGTATACATTGC
7	NDA_contig_50628	1	SSR	FORWARD	63	20	55.87	40	3	0	GAGCGAAATGACACAAAAAC	231	294	294	3	0	TAA	3	TAATAATAATAATAA	15
8	NDA_contig_50628	1	SSR	REVERSE	293	20	54.39	40	4	2	GACCATCCAGATCAAAATTC
Index	Seq ID	Count	Primer type	Orientation	Start	Len	tm	GC%	Any compl	3' compl	Seq	Prod size	Seq len	Included len	Pair any compl	Pair 3' compl	Motif	Motif Len	SSR	SSRLen
1	NDA_contig_9539	1	SSR	FORWARD	12	20	54.13	40	4	3	GAAGAACAGGAGAAAATTGC	279	296	296	5	3	GAA	3	GAAGAAGAAGAAGAAGAAGAAGAAGAAGAAGAAGAA	36
2	NDA_contig_9539	1	SSR	REVERSE	290	20	54.22	45	4	1	CATGAGCACACTTCTTTGTC
3	NDA_contig_19082	1	SSR	FORWARD	50	21	55.03	42.86	5	1	AAAATACTATCCTGGGCAGAC	245	296	296	5	1	TC	2	TCTCTCTCTCTCTCTCTC	18
4	NDA_contig_19082	1	SSR	REVERSE	294	20	55.79	45	5	2	TTCTGCTAAACAGGAACTCG
5	NDA_contig_49216	1	SSR	FORWARD	20	20	53.59	40	5	3	CAGGCAACATATTAGTTTCG	277	296	296	5	2	AT	2	ATATATATATATATATATATATATATATATATATATATATAT	42
6	NDA_contig_49216	1	SSR	REVERSE	296	20	54.46	40	2	0	TGGGAGAAAGAAACAAGAAC
Index	Seq ID	Count	Primer type	Orientation	Start	Len	tm	GC%	Any compl	3' compl	Seq	Prod size	Seq len	Included len	Pair any compl	Pair 3' compl	Motif	Motif Len	SSR	SSRLen
1	NDA_contig_8185	1	SSR	FORWARD	55	20	54.84	40	6	2	TTCAAGTGATTAGCATGCAC	228	298	298	3	1	GAT	3	GATGATGATGATGAT	15
2	NDA_contig_8185	1	SSR	REVERSE	282	20	55.63	40	1	0	GTTGTTTTGGGTTGTCTTTG
3	NDA_contig_14922	1	SSR	FORWARD	23	20	55.26	45	4	2	AGTCATGTGAGGTTCAAAGC	271	298	298	6	3	GCT	3	GCTGCTGCTGCTGCT	15
4	NDA_contig_14922	1	SSR	REVERSE	293	20	53.65	40	4	3	ACGAACCCTAGAATTTGAAG
5	NDA_contig_17126	1	SSR	FORWARD	11	20	55.32	45	6	0	ACAGGTATGTTGCAAGAAGG	280	298	298	5	2	AAG	3	AAGAAGAAGAAGAAGAAGAAGAAGAAGAAGAAG	33
6	NDA_contig_17126	1	SSR	REVERSE	290	20	54.77	40	5	2	TATGCTTGTCGATGATCTTG
7	NDA_contig_32017	1	SSR	FORWARD	1	19	55.76	42.11	3	0	TACGATTCCATTCCATTCC	216	298	298	8	3	TTCCA	5	TTCCATTCCATTCCATTCCATTCCATTCCATTCCATTCCATTCCATTCCATTCCATTCCA	60
8	NDA_contig_32017	1	SSR	REVERSE	216	19	55.76	47.37	3	1	ATGGAATCAACCTGAGTGG
9	NDA_contig_32017	1	SSR	FORWARD	1	19	55.76	42.11	3	0	TACGATTCCATTCCATTCC	216	298	298	8	3	TCCAT	5	TCCATTCCATTCCATTCCATTCCATTCCAT	30
10	NDA_contig_32017	1	SSR	REVERSE	216	19	55.76	47.37	3	1	ATGGAATCAACCTGAGTGG
11	NDA_contig_35425	1	SSR	FORWARD	13	20	56.51	45	3	2	ACTTTTATGGTCCCCAACTG	278	298	298	4	1	GA	2	GAGAGAGAGAGAGAGAGA	18
12	NDA_contig_35425	1	SSR	REVERSE	290	20	54.22	40	4	2	ACCGGAAGAAATGTAAACAC
13	NDA_contig_49640	1	SSR	FORWARD	47	20	54.75	45	4	0	TGAGTACCAACATCAGCAAG	250	298	298	4	0	TG	2	TGTGTGTGTGTG	12
14	NDA_contig_49640	1	SSR	REVERSE	296	20	54.12	45	2	0	CAGGGAAGAACAAGGTAAAG
15	NDA_contig_51641	1	SSR	FORWARD	18	20	53.03	40	4	2	CCCATATTCATAGCATTGAC	276	298	298	4	2	CT	2	CTCTCTCTCTCT	12
16	NDA_contig_51641	1	SSR	REVERSE	293	19	54.99	42.11	4	0	AATTTGTAGTCGGGAATGG
17	NDA_contig_19189	1	SSR	FORWARD	42	20	55.37	40	3	1	GTTTGTTGGGTTCAATGTTC	243	299	299	4	2	CTT	3	CTTCTTCTTCTTCTT	15
18	NDA_contig_19189	1	SSR	REVERSE	284	20	56.41	55	4	2	GACCCTTCTGTGGAAGAGAG
19	NDA_contig_49532	1	SSR	FORWARD	6	20	53.67	45	6	2	ATCAAACACTAGGTGCACAG	265	299	299	4	1	GGC	3	GGCGGCGGCGGCGGC	15
20	NDA_contig_49532	1	SSR	REVERSE	270	20	54.98	40	7	2	CAATGCTTTTAAAGGACACC
Index	Seq ID	Count	Primer type	Orientation	Start	Len	tm	GC%	Any compl	3' compl	Seq	Prod size	Seq len	Included len	Pair any compl	Pair 3' compl	Motif	Motif Len	SSR	SSRLen
1	NDA_contig_43225	1	SSR	FORWARD	1	20	55.84	50	5	2	CCCACGTACACTTGAAGAAG	190	205	205	5	0	AT	2	ATATATATATATAT	14
2	NDA_contig_43225	1	SSR	REVERSE	190	20	56.68	40	6	0	GGGAAATTTATGATGGGATG
3	NDA_contig_43744	1	SSR	FORWARD	35	20	54.94	50	3	0	AACAGGGGTAGAAGGGTTAG	164	205	205	3	1	CTG	3	CTGCTGCTGCTGCTGCTG	18
4	NDA_contig_43744	1	SSR	REVERSE	198	20	55.55	45	3	1	CCAAGTCACCAATGAAGAAC
5	NDA_contig_47496	1	SSR	FORWARD	13	19	54.91	47.37	6	2	AGAATTCCCACTCTCATGG	155	205	205	5	2	CTG	3	CTGCTGCTGCTGCTG	15
6	NDA_contig_47496	1	SSR	REVERSE	167	20	55.29	45	6	0	TCATGATCCAAAGCTAGACC
7	NDA_contig_48373	1	SSR	FORWARD	5	20	54.93	40	2	2	TTATGGCTTTCTTCTCTTGC	192	205	205	4	2	TA	2	TATATATATATA	12
8	NDA_contig_48373	1	SSR	REVERSE	196	20	55.87	45	4	0	TGGGAGTATCAATGGAGATG
9	NDA_contig_4606	1	SSR	FORWARD	9	21	53.78	42.86	2	0	GGAATGTAATGGAGTGTAAGG	155	206	206	8	3	GGAAT	5	GGAATGGAATGGAATGGAATGGAATGGAATGGAATGGAAT	40
10	NDA_contig_4606	1	SSR	REVERSE	163	19	54.37	52.63	2	0	ACTCCATTCCGCTCTACTC
11	NDA_contig_22023	1	SSR	FORWARD	2	20	54.62	45	5	0	GACATGATGGTGTTGACTTG	185	206	206	5	2	AG	2	AGAGAGAGAGAG	12
12	NDA_contig_22023	1	SSR	REVERSE	186	20	54.31	40	8	1	TTGAGCAAGCTCATTTACAG
Index	Seq ID	Count	Primer type	Orientation	Start	Len	tm	GC%	Any compl	3' compl	Seq	Prod size	Seq len	Included len	Pair any compl	Pair 3' compl	Motif	Motif Len	SSR	SSRLen
1	NDA_contig_57851	1	SSR	FORWARD	11	18	55.44	50	5	1	GGGGAAAGAAGTTGTTGG	261	299	299	5	3	AAG	3	AAGAAGAAGAAGAAG	15
2	NDA_contig_57851	1	SSR	REVERSE	271	18	56.14	55.56	4	2	GACTGCACATGCGACTTC
3	NDA_contig_2992	1	SSR	FORWARD	16	20	56.51	45	3	1	GACTTTTTCTTCGGGTCAAG	264	300	300	4	2	CAA	3	CAACAACAACAACAACAACAA	21
4	NDA_contig_2992	1	SSR	REVERSE	279	20	55.2	40	6	0	CATCTTGCAATCTGTTGTTG
Index	Seq ID	Count	Primer type	Orientation	Start	Len	tm	GC%	Any compl	3' compl	Seq	Prod size	Seq len	Included len	Pair any compl	Pair 3' compl	Motif	Motif Len	SSR	SSRLen
1	NDA_contig_9826	1	SSR	FORWARD	8	20	55.85	50	2	0	TAAGATAACCAGCCCTACCC	278	303	303	4	1	TC	2	TCTCTCTCTCTCTCTCTCTCTCTCTCTCTCTCTCTCTC	38
2	NDA_contig_9826	1	SSR	REVERSE	285	20	53.95	40	2	2	TGTTTCTGTGTAGCGATTTC
3	NDA_contig_24097	1	SSR	FORWARD	22	20	55.54	45	2	1	TCATTTCGGCTCTGTTCTAC	276	303	303	4	2	TCT	3	TCTTCTTCTTCTTCTTCT	18
4	NDA_contig_24097	1	SSR	REVERSE	297	20	53.34	45	2	1	TGGAGATGGTGTAAAGTGTC
5	NDA_contig_62849	1	SSR	FORWARD	100	20	55.66	45	4	3	ATGTATGCACATGGGGTAAC	201	304	304	7	1	TA	2	TATATATATATA	12
6	NDA_contig_62849	1	SSR	REVERSE	300	22	58.49	40.91	6	2	GCGCCATTTTATACATATACGG
7	NDA_contig_39359	1	SSR	FORWARD	12	20	54.86	50	6	0	GACCTGATCAAGAAGCACTC	285	305	305	5	1	AGA	3	AGAAGAAGAAGAAGAAGA	18
8	NDA_contig_39359	1	SSR	REVERSE	296	20	54.18	45	6	2	AAGGCTCTTGTAGAAAGCAG
Index	Seq ID	Count	Primer type	Orientation	Start	Len	tm	GC%	Any compl	3' compl	Seq	Prod size	Seq len	Included len	Pair any compl	Pair 3' compl	Motif	Motif Len	SSR	SSRLen
1	NDA_contig_19827	1	SSR	FORWARD	17	20	56.19	40	4	0	AATTTAAGGTTCCGCAAGAG	260	306	306	3	0	TTA	3	TTATTATTATTATTA	15
2	NDA_contig_19827	1	SSR	REVERSE	276	20	53.79	40	5	3	GATTGATTGATGATGAGTCG
3	NDA_contig_42607	1	SSR	FORWARD	34	20	55.17	40	6	2	TGAATTCCAAGACCAAGTTC	273	306	306	4	1	CAG	3	CAGCAGCAGCAGCAG	15
4	NDA_contig_42607	1	SSR	REVERSE	306	20	57.37	50	2	0	ATGAGGGGAAGGAAGAAGAG
5	NDA_contig_24703	1	SSR	FORWARD	23	20	54.14	40	5	1	AACAATGACCTTCTTGGAAC	265	307	307	5	1	ATA	3	ATAATAATAATAATAATAATA	21
6	NDA_contig_24703	1	SSR	REVERSE	287	19	54.34	47.37	6	3	CACGCGTATGTACACATTG
7	NDA_contig_54977	1	SSR	FORWARD	44	20	54.27	40	4	2	TTCAAACCCTCGATATAACC	261	308	308	5	1	AG	2	AGAGAGAGAGAG	12
8	NDA_contig_54977	1	SSR	REVERSE	304	20	55.09	40	4	1	GCCTCAAAGAACTTGAAATG
9	NDA_contig_5931	1	SSR	FORWARD	5	19	56.18	47.37	6	2	AAGTTCTGGTCGAACATGC	280	309	309	4	0	GA	2	GAGAGAGAGAGA	12
10	NDA_contig_5931	1	SSR	REVERSE	284	20	54.18	45	7	0	ACTTTGTCAAACTCCTCACC
Index	Seq ID	Count	Primer type	Orientation	Start	Len	tm	GC%	Any compl	3' compl	Seq	Prod size	Seq len	Included len	Pair any compl	Pair 3' compl	Motif	Motif Len	SSR	SSRLen
1	NDA_contig_30658	1	SSR	FORWARD	42	20	55.14	40	6	3	GACGGACAAAGCTTAATTTG	270	311	311	3	0	CTG	3	CTGCTGCTGCTGCTG	15
2	NDA_contig_30658	1	SSR	REVERSE	311	20	56.08	40	6	3	CCATGGGAATAATGATGATG
3	NDA_contig_47626	1	SSR	FORWARD	31	20	55.94	45	3	0	ATCATCAGCAACATCTCCAC	280	311	311	5	2	AGA	3	AGAAGAAGAAGAAGA	15
4	NDA_contig_47626	1	SSR	REVERSE	310	20	54.35	45	4	1	ACAAATGGAGCTAACTGGAC
5	NDA_contig_69047	1	SSR	FORWARD	19	20	54.09	40	6	0	CGCATATGGTAATGGTAATG	226	311	311	6	3	AT	2	ATATATATATAT	12
6	NDA_contig_69047	1	SSR	REVERSE	244	20	56.04	40	6	0	TTAACATTGTACCGGTTTGG
7	NDA_contig_29466	1	SSR	FORWARD	1	20	55.58	50	1	0	CCCTCCTCTTCACTTTCTTC	257	312	312	4	0	CT	2	CTCTCTCTCTCT	12
8	NDA_contig_29466	1	SSR	REVERSE	257	20	54.57	50	8	1	GGAGCTCCAGATATCATCAC
9	NDA_contig_31385	1	SSR	FORWARD	4	21	54.66	52.38	3	2	GTAGACAGTGGAGGTCAGATG	273	312	312	7	2	AAG	3	AAGAAGAAGAAGAAG	15
10	NDA_contig_31385	1	SSR	REVERSE	276	20	52.51	40	4	1	ATTTCTCCACAGATCAACAG
Index	Seq ID	Count	Primer type	Orientation	Start	Len	tm	GC%	Any compl	3' compl	Seq	Prod size	Seq len	Included len	Pair any compl	Pair 3' compl	Motif	Motif Len	SSR	SSRLen
1	NDA_contig_64284	1	SSR	FORWARD	29	20	55.49	40	8	2	ATACGCGTACCAAAAATACG	271	312	312	5	1	AT	2	ATATATATATATAT	14
2	NDA_contig_64284	1	SSR	REVERSE	299	19	55.87	42.11	5	0	TTTATGGCCCAACAATACC
3	NDA_contig_30770	1	SSR	FORWARD	23	20	54.78	45	4	2	GGCAAAATTGTCACTAGGTC	256	314	314	4	1	AC	2	ACACACACACACACAC	16
4	NDA_contig_30770	1	SSR	REVERSE	278	20	54.71	40	6	0	AGCCAGCATATGTTTTTAGG
5	NDA_contig_17236	1	SSR	FORWARD	12	19	54.31	47.37	4	2	CAAAGGGTGCAAGTACAAG	279	315	315	4	0	AG	2	AGAGAGAGAGAGAGAG	16
6	NDA_contig_17236	1	SSR	REVERSE	290	20	54.48	50	4	2	CAAGAGAGTGCAGAAGTGTG
7	NDA_contig_24517	1	SSR	FORWARD	14	21	55.12	42.86	4	2	GGGTTCCTAACAAATGGTATC	278	315	315	3	0	AGA	3	AGAAGAAGAAGAAGA	15
8	NDA_contig_24517	1	SSR	REVERSE	291	20	56.16	45	2	0	TTCTCCTTCGTCCTTCTTTC
9	NDA_contig_26062	1	SSR	FORWARD	4	21	55.02	42.86	4	2	CGCTGTACCTCAACAATTATC	309	315	315	4	1	TA	2	TATATATATATATATATA	18
10	NDA_contig_26062	1	SSR	REVERSE	312	20	55.86	45	3	3	ACCTGTTCCATCACATTCTG
11	NDA_contig_52046	1	SSR	FORWARD	42	20	54.57	45	2	0	TCAACTGGCTTATTCTCTCC	267	315	315	4	1	ACT	3	ACTACTACTACTACT	15
12	NDA_contig_52046	1	SSR	REVERSE	308	19	55.13	42.11	4	2	TAAAGTGGAAGGGGAATTG
13	NDA_contig_11388	1	SSR	FORWARD	2	20	56.87	40	3	2	ATCGCCAAACTTATCCAAAG	182	316	316	3	1	AT	2	ATATATATATATATAT	16
14	NDA_contig_11388	1	SSR	REVERSE	183	21	55.84	42.86	7	3	GACCATGAATCATTCCCTATC
Index	Seq ID	Count	Primer type	Orientation	Start	Len	tm	GC%	Any compl	3' compl	Seq	Prod size	Seq len	Included len	Pair any compl	Pair 3' compl	Motif	Motif Len	SSR	SSRLen
1	NDA_contig_37169	1	SSR	FORWARD	21	20	54.28	50	2	0	TACCACCTCTCTTCCTCAAC	282	316	316	5	3	CCA	3	CCACCACCACCACCACCA	18
2	NDA_contig_37169	1	SSR	REVERSE	302	19	54.85	47.37	7	1	TTGAAGCTGAGTGTCAAGG
3	NDA_contig_57163	1	SSR	FORWARD	2	20	54.83	45	6	1	AAGATCGTGCGCTCTAATAC	266	316	316	5	2	TC	2	TCTCTCTCTCTCTC	14
4	NDA_contig_57163	1	SSR	REVERSE	267	20	54.65	50	5	3	ACACAGATCAGCCTTAGCTC
5	NDA_contig_14946	1	SSR	FORWARD	43	19	55.07	47.37	4	0	ATCCATGAGCTTCTTGTCC	265	317	317	4	2	TCT	3	TCTTCTTCTTCTTCT	15
6	NDA_contig_14946	1	SSR	REVERSE	307	20	55.1	45	2	0	ATGAAAGAGGAACACACAGG
7	NDA_contig_17235	1	SSR	FORWARD	12	19	54.26	42.11	4	0	CAAAGGGTGCAAATACAAG	282	317	317	4	0	AG	2	AGAGAGAGAGAGAG	14
8	NDA_contig_17235	1	SSR	REVERSE	293	20	54.48	50	4	2	CAAGAGAGTGCAGAAGTGTG
9	NDA_contig_22368	1	SSR	FORWARD	59	20	55.89	45	4	2	CAAAGAGAACATGCTTGACC	168	317	317	3	2	TC	2	TCTCTCTCTCTCTC	14
10	NDA_contig_22368	1	SSR	REVERSE	226	20	53.68	55	5	0	CGCTTAGACTAGGAGAGAGG
11	NDA_contig_51096	1	SSR	FORWARD	31	21	55.22	42.86	5	2	TGACAGTCTCGTTATTGATCC	214	318	318	5	3	TCA	3	TCATCATCATCATCA	15
12	NDA_contig_51096	1	SSR	REVERSE	244	20	55.53	45	3	2	AGCAGTGATGATGAAGAAGC
13	NDA_contig_63026	1	SSR	FORWARD	8	20	58.46	50	5	3	ATACCGGCGTGTAATACGTG	225	318	318	6	3	GC	2	GCGCGCGCGCGCGC	14
14	NDA_contig_63026	1	SSR	REVERSE	232	19	57.16	47.37	6	2	TATTACGGCGGCATAACAC
Index	Seq ID	Count	Primer type	Orientation	Start	Len	tm	GC%	Any compl	3' compl	Seq	Prod size	Seq len	Included len	Pair any compl	Pair 3' compl	Motif	Motif Len	SSR	SSRLen
1	NDA_contig_30994	1	SSR	FORWARD	35	19	54.26	47.37	2	0	AACCGAATAGACCCAAGAG	282	321	321	6	2	AG	2	AGAGAGAGAGAG	12
2	NDA_contig_30994	1	SSR	REVERSE	316	20	54.51	50	5	2	ACTCTCTTCTGGTGAGAACG
3	NDA_contig_43250	1	SSR	FORWARD	7	20	55.39	40	4	0	TACGTGAAATCAAGGAAAGG	276	321	321	5	0	TGG	3	TGGTGGTGGTGGTGG	15
4	NDA_contig_43250	1	SSR	REVERSE	282	19	54.99	42.11	5	3	GCAAGGAAAATCTTGAAGG
5	NDA_contig_42117	1	SSR	FORWARD	1	19	55.35	47.37	3	0	AAGAAGGCTCTGGATGTTG	236	323	323	4	1	CAA	3	CAACAACAACAACAACAA	18
6	NDA_contig_42117	1	SSR	REVERSE	236	20	54.43	40	8	0	TGTGATCTCACAGGAAAATG
Index	Seq ID	Count	Primer type	Orientation	Start	Len	tm	GC%	Any compl	3' compl	Seq	Prod size	Seq len	Included len	Pair any compl	Pair 3' compl	Motif	Motif Len	SSR	SSRLen
1	NDA_contig_51715	1	SSR	FORWARD	42	18	55.75	44.44	4	0	TCGGGTTAATTCCATTCC	227	324	324	6	3	ATTCC	5	ATTCCATTCCATTCCATTCCATTCCATTCCATTCCATTCCATTCCATTCCATTCCATTCCATTCC	65
2	NDA_contig_51715	1	SSR	REVERSE	268	21	54.55	42.86	5	1	GAATGACATGGACTCTAATGG
3	NDA_contig_27558	1	SSR	FORWARD	2	19	55.44	42.11	4	3	ACTTTCCAAGCTGTTTTGG	289	325	325	4	2	TG	2	TGTGTGTGTGTGTGTG	16
4	NDA_contig_27558	1	SSR	REVERSE	290	20	54.15	40	2	0	ATAACCAACCAATCAGGAAG
5	NDA_contig_38077	1	SSR	FORWARD	88	20	54.43	40	8	0	TGTGATCTCACAGGAAAATG	238	325	325	4	1	TTG	3	TTGTTGTTGTTGTTG	15
6	NDA_contig_38077	1	SSR	REVERSE	325	19	55.35	47.37	3	0	AAGAAGGCTCTGGATGTTG
7	NDA_contig_51173	1	SSR	FORWARD	16	21	53.33	42.86	8	2	AGGTAATGCTTTAGCTAGTGG	281	325	325	4	2	TTC	3	TTCTTCTTCTTCTTC	15
8	NDA_contig_51173	1	SSR	REVERSE	296	20	55.47	40	3	0	CATTGTTGTCCTCCATTTTC
9	NDA_contig_14430	1	SSR	FORWARD	21	20	55.09	50	6	1	GAGGCATGCTTACTTCACTC	262	326	326	5	1	CA	2	CACACACACACA	12
10	NDA_contig_14430	1	SSR	REVERSE	282	20	56.59	45	4	2	TGTAGACCAACAAGCAAAGC
11	NDA_contig_37136	1	SSR	FORWARD	30	20	54.56	50	6	3	GTAGTGGCCATCATTCCTAC	289	326	326	4	2	CT	2	CTCTCTCTCTCTCTCTCTCT	20
12	NDA_contig_37136	1	SSR	REVERSE	318	19	55.19	52.63	3	0	CGCCTGGAGATAGAAAGAG
Index	Seq ID	Count	Primer type	Orientation	Start	Len	tm	GC%	Any compl	3' compl	Seq	Prod size	Seq len	Included len	Pair any compl	Pair 3' compl	Motif	Motif Len	SSR	SSRLen
1	NDA_contig_17467	1	SSR	FORWARD	6	19	56.25	52.63	4	1	GGTGGAATGTATCGACCAG	267	328	328	4	2	GA	2	GAGAGAGAGAGA	12
2	NDA_contig_17467	1	SSR	REVERSE	272	20	55.85	45	5	1	ACCATCATCGTCACAGTTTC
3	NDA_contig_42374	1	SSR	FORWARD	43	20	55.03	45	3	1	TTAGGTCCATCAAAGGTGTC	283	328	328	4	1	TC	2	TCTCTCTCTCTC	12
4	NDA_contig_42374	1	SSR	REVERSE	325	20	55.37	40	3	2	AAATCTTGCTGTCCAATCTG
5	NDA_contig_27211	1	SSR	FORWARD	14	20	55.47	40	4	0	TCAGGAAAATCCAGCTAATG	233	330	330	4	1	TGG	3	TGGTGGTGGTGGTGGTGG	18
6	NDA_contig_27211	1	SSR	REVERSE	246	20	55.02	50	3	0	CTGGCAACTTACAACCTCTC
7	NDA_contig_17515	1	SSR	FORWARD	10	20	54.97	45	4	2	ATATCACCCTCAATCACAGC	258	331	331	3	1	TTC	3	TTCTTCTTCTTCTTCTTCTTCTTCTTC	27
8	NDA_contig_17515	1	SSR	REVERSE	267	20	54.64	45	2	1	TAGAAGCCGAATACAAGGTC
9	NDA_contig_32668	1	SSR	FORWARD	27	20	55.19	40	2	0	AGCATCACCTTCATTTGTTC	245	331	331	4	1	TGC	3	TGCTGCTGCTGCTGC	15
10	NDA_contig_32668	1	SSR	REVERSE	271	21	54.64	42.86	7	3	CTTTCAAAGCTGTTCTCTCAG
11	NDA_contig_8597	1	SSR	FORWARD	19	20	53.71	45	4	0	TCTCACCTCATAAGCACAAC	259	332	332	4	0	AG	2	AGAGAGAGAGAGAG	14
12	NDA_contig_8597	1	SSR	REVERSE	277	20	55.05	50	3	2	CAGAGAAGAACCATCAGAGC
13	NDA_contig_9120	1	SSR	FORWARD	54	20	53.74	45	2	1	ACCTGAAAGCGATAAGAGAC	268	332	332	3	1	TCT	3	TCTTCTTCTTCTTCTTCT	18
14	NDA_contig_9120	1	SSR	REVERSE	321	19	54.91	47.37	4	2	TTTGCTGGAAGAGTACACG
15	NDA_contig_24052	1	SSR	FORWARD	2	20	55.59	45	4	2	TATTTCTCCTGCCTTACGTG	283	332	332	4	2	GA	2	GAGAGAGAGAGAGA	14
16	NDA_contig_24052	1	SSR	REVERSE	284	20	54.63	50	4	2	TGACTGGAGTTAGACGTGTG
Index	Seq ID	Count	Primer type	Orientation	Start	Len	tm	GC%	Any compl	3' compl	Seq	Prod size	Seq len	Included len	Pair any compl	Pair 3' compl	Motif	Motif Len	SSR	SSRLen
1	NDA_contig_25903	1	SSR	FORWARD	18	23	54.95	43.48	2	1	GTCCACTTATCTTTACTCGTCTG	229	332	332	5	3	AT	2	ATATATATATATATAT	16
2	NDA_contig_25903	1	SSR	REVERSE	246	22	54.95	40.91	5	1	TCAATCTGAAGCAGAAGTACAG
3	NDA_contig_35687	1	SSR	FORWARD	15	19	54.52	42.11	4	0	CAGGAAAATGCAGCTAATG	234	332	332	3	1	TGG	3	TGGTGGTGGTGGTGGTGG	18
4	NDA_contig_35687	1	SSR	REVERSE	248	20	55.83	50	3	0	CACTGGCAACTTACAACCTC
5	NDA_contig_43353	1	SSR	FORWARD	1	20	50.74	40	6	1	CCAAGAATCTCTTCTTCTTC	284	332	332	5	0	TCT	3	TCTTCTTCTTCTTCTTCT	18
6	NDA_contig_43353	1	SSR	REVERSE	284	21	53.55	42.86	4	2	TCTCCAGAAGTTATCCAACTC
7	NDA_contig_43353	1	SSR	FORWARD	50	21	54.83	42.86	6	1	CCCAAGAATCTCTTCTTCTTC	257	332	332	3	1	TCT	3	TCTTCTTCTTCTTCTTCTTCTTCTTCTTCTTCTTCTTCT	39
8	NDA_contig_43353	1	SSR	REVERSE	306	18	54.14	44.44	4	2	GTGGCTTTTCGTTAATGG
9	NDA_contig_53177	1	SSR	FORWARD	77	20	56.08	45	3	0	TGACTTCTTCACCAACAACC	255	332	332	3	0	AAG	3	AAGAAGAAGAAGAAG	15
10	NDA_contig_53177	1	SSR	REVERSE	331	21	54.67	42.86	5	2	TCTCTTCACCATAAACAGAGC
11	NDA_contig_23844	1	SSR	FORWARD	9	20	53.74	40	2	1	ACAACACAAAGCATAACCAG	279	333	333	3	0	CT	2	CTCTCTCTCTCT	12
12	NDA_contig_23844	1	SSR	REVERSE	287	20	55.27	40	6	0	AGGCGGATTTAAAGAATAGG
13	NDA_contig_41550	1	SSR	FORWARD	15	20	54.89	40	8	0	TGCAGATCTGTTTGTCTTTG	278	333	333	3	1	CAC	3	CACCACCACCACCAC	15
14	NDA_contig_41550	1	SSR	REVERSE	292	20	55.37	45	3	1	AACTTCCTTAGCCTTTCCAG
15	NDA_contig_4261	1	SSR	FORWARD	36	20	54.32	40	2	0	TCACTCAACATTCCAAACAC	269	334	334	5	1	AAG	3	AAGAAGAAGAAGAAG	15
16	NDA_contig_4261	1	SSR	REVERSE	304	21	54.75	42.86	4	1	TGCAGTAGAGGAATTAACCAG
17	NDA_contig_4680	1	SSR	FORWARD	4	19	54.98	47.37	4	0	CCGGAAGAAGATGAAGAAG	282	334	334	4	2	GAA	3	GAAGAAGAAGAAGAA	15
18	NDA_contig_4680	1	SSR	REVERSE	285	19	55.02	47.37	4	0	GAAGCCTGCATTAAGTTCC
19	NDA_contig_6136	1	SSR	FORWARD	37	20	54.95	45	4	2	TTTGGGATCTCTATGTGACC	232	334	334	3	0	GCT	3	GCTGCTGCTGCTGCT	15
20	NDA_contig_6136	1	SSR	REVERSE	268	19	55.54	42.11	3	0	CGGAATCTGAATGAAAACC
21	NDA_contig_22185	1	SSR	FORWARD	60	20	55.14	45	5	1	CTTCATAAGACTTGGGCTTG	273	334	334	5	3	GAA	3	GAAGAAGAAGAAGAAGAA	18
22	NDA_contig_22185	1	SSR	REVERSE	332	21	55.22	42.86	4	0	TCACAAAACCAACTAGACCAC
23	NDA_contig_4679	1	SSR	FORWARD	5	20	54.29	45	2	0	CGGAAGAAGATGAAGAAGAG	282	335	335	4	1	GAA	3	GAAGAAGAAGAAGAA	15
24	NDA_contig_4679	1	SSR	REVERSE	286	19	55.02	47.37	4	0	GAAGCCTGCATTAAGTTCC
25	NDA_contig_56354	1	SSR	FORWARD	26	20	54.31	40	5	3	ATCTTTTGTGTCTTCCGAAC	273	335	335	4	1	TTC	3	TTCTTCTTCTTCTTCTTCTTCTTCTTCTTC	30
26	NDA_contig_56354	1	SSR	REVERSE	298	20	54.89	45	3	0	CGATGAAAGGGTATCAAGAG
Index	Seq ID	Count	Primer type	Orientation	Start	Len	tm	GC%	Any compl	3' compl	Seq	Prod size	Seq len	Included len	Pair any compl	Pair 3' compl	Motif	Motif Len	SSR	SSRLen
Index	Seq ID	Count	Primer type	Orientation	Start	Len	tm	GC%	Any compl	3' compl	Seq	Prod size	Seq len	Included len	Pair any compl	Pair 3' compl	Motif	Motif Len	SSR	SSRLen
1	NDA_contig_35731	1	SSR	FORWARD	2	20	55.7	45	3	2	TGCCATTCTCTACTCTTTGC	280	336	336	4	1	AG	2	AGAGAGAGAGAGAG	14
2	NDA_contig_35731	1	SSR	REVERSE	281	20	55.18	45	3	2	CTGTAGCATAAACCCTTTCG
3	NDA_contig_42727	1	SSR	FORWARD	12	20	55.97	40	4	2	AAATTATGGGAAGCTCCAAG	175	337	337	5	3	TCA	3	TCATCATCATCATCA	15
4	NDA_contig_42727	1	SSR	REVERSE	186	20	56.7	50	4	0	CCTCAGCTCTTCTTGGTTTC
5	NDA_contig_52063	1	SSR	FORWARD	59	20	54.89	45	3	2	TTAGAGCCAAAACCTACTGC	257	337	337	3	2	TGAT	4	TGATTGATTGATTGATTGAT	20
6	NDA_contig_52063	1	SSR	REVERSE	315	20	54.48	40	2	0	AGGATGAAAGAAACAAGCAC
7	NDA_contig_15381	1	SSR	FORWARD	56	18	54.97	44.44	4	2	AAGTCAAAATGCGAGCAG	280	338	338	4	0	CCA	3	CCACCACCACCACCA	15
8	NDA_contig_15381	1	SSR	REVERSE	335	20	56.57	40	7	3	GCTTTGGTTTTCCGAAATAG
9	NDA_contig_36173	1	SSR	FORWARD	69	20	55.63	50	7	2	GATCTGATCCTCAACAGTGC	265	338	338	4	0	GCT	3	GCTGCTGCTGCTGCT	15
10	NDA_contig_36173	1	SSR	REVERSE	333	20	55.12	45	3	0	TTGACCCTTACACTTCCAAC
11	NDA_contig_46073	1	SSR	FORWARD	37	20	55.76	50	3	1	CGAGATTACAAGGTGACTGG	299	339	339	6	1	TGG	3	TGGTGGTGGTGGTGG	15
12	NDA_contig_46073	1	SSR	REVERSE	335	22	54.94	45.45	3	1	CAGTCATAGCCTCACACATAAC
13	NDA_contig_56355	1	SSR	FORWARD	10	20	53.59	40	6	0	TGATATCTGAACGAGATTGG	276	339	339	3	1	AGA	3	AGAAGAAGAAGAAGAAGA	18
14	NDA_contig_56355	1	SSR	REVERSE	285	20	55.08	50	2	2	TCCACCTCTACCACCTATTG
Index	Seq ID	Count	Primer type	Orientation	Start	Len	tm	GC%	Any compl	3' compl	Seq	Prod size	Seq len	Included len	Pair any compl	Pair 3' compl	Motif	Motif Len	SSR	SSRLen
1	NDA_contig_56965	1	SSR	FORWARD	32	19	55.95	42.11	4	3	AAATGTAAGGCCACCAATG	283	341	341	4	1	TCC	3	TCCTCCTCCTCCTCC	15
2	NDA_contig_56965	1	SSR	REVERSE	314	20	55.08	40	5	0	TGAGTCATCAAATTCCTTCC
3	NDA_contig_38839	1	SSR	FORWARD	78	20	55.29	40	5	3	AAAACGGTCAAGACATTGAG	254	343	343	3	1	GA	2	GAGAGAGAGAGAGA	14
4	NDA_contig_38839	1	SSR	REVERSE	331	25	52.85	40	2	2	CATAGTGAGAGATAGATAGATAGGC
5	NDA_contig_19756	1	SSR	FORWARD	20	19	56.17	47.37	3	0	TGGAACAACCAAGGAAGAG	290	344	344	5	1	TGA	3	TGATGATGATGATGA	15
6	NDA_contig_19756	1	SSR	REVERSE	309	20	54.65	40	6	1	CCATGGATTTCGATAAAGAC
7	NDA_contig_33389	1	SSR	FORWARD	22	20	55.66	40	3	1	AAAATGGGGAGGATAACTTG	299	344	344	4	2	GAT	3	GATGATGATGATGATGATGATGATGATGATGATGATGATGAT	42
8	NDA_contig_33389	1	SSR	REVERSE	320	20	55.6	40	6	2	CCGAATTCCAATATGAAGTG
9	NDA_contig_36808	1	SSR	FORWARD	22	20	55.3	50	2	0	AGGTGCGAAGTGTCTGTATC	260	344	344	3	1	AT	2	ATATATATATATATATATATATATATATATATATATATATATATAT	46
10	NDA_contig_36808	1	SSR	REVERSE	281	20	54.84	45	6	2	TAAGGAAGGAAGCTTGTCTG
Index	Seq ID	Count	Primer type	Orientation	Start	Len	tm	GC%	Any compl	3' compl	Seq	Prod size	Seq len	Included len	Pair any compl	Pair 3' compl	Motif	Motif Len	SSR	SSRLen
1	NDA_contig_43910	1	SSR	FORWARD	46	20	55.24	40	5	2	ACAATCATTTGGCGTAAGAC	284	345	345	5	1	CA	2	CACACACACACA	12
2	NDA_contig_43910	1	SSR	REVERSE	329	20	55.52	40	2	0	CTTTGATTTTGGGGTGTATG
3	NDA_contig_49607	1	SSR	FORWARD	53	19	54.3	47.37	2	0	CGCCACTCACAAAAACTAC	278	345	345	3	0	AGA	3	AGAAGAAGAAGAAGAAGAAGA	21
4	NDA_contig_49607	1	SSR	REVERSE	330	20	55.12	45	6	0	TGTCTAGAACCAACCCAAAC
5	NDA_contig_27513	1	SSR	FORWARD	16	20	55.86	40	5	0	AAAACCAGAAGGATTCCAAG	293	346	346	3	1	GAA	3	GAAGAAGAAGAAGAA	15
6	NDA_contig_27513	1	SSR	REVERSE	308	20	55.38	45	4	0	GGAGATGAACATGAAGATGG
7	NDA_contig_27513	1	SSR	FORWARD	16	20	55.86	40	5	0	AAAACCAGAAGGATTCCAAG	293	346	346	3	1	AAG	3	AAGAAGAAGAAGAAGAAGAAGAAG	24
8	NDA_contig_27513	1	SSR	REVERSE	308	20	55.38	45	4	0	GGAGATGAACATGAAGATGG
9	NDA_contig_22645	1	SSR	FORWARD	2	20	56.05	50	4	0	ACTCTCTTCCGATCTCTTGG	279	348	348	4	3	AAG	3	AAGAAGAAGAAGAAG	15
10	NDA_contig_22645	1	SSR	REVERSE	280	20	55.25	40	6	1	ATCGATCCTATGCAATCAAG
11	NDA_contig_32942	1	SSR	FORWARD	75	20	54.5	50	7	2	AGAAGTCTTCCACAGTCAGC	244	348	348	4	2	TCA	3	TCATCATCATCATCATCA	18
12	NDA_contig_32942	1	SSR	REVERSE	318	20	54.81	45	4	2	CTGAAAAGGATACCAAGGTG
Index	Seq ID	Count	Primer type	Orientation	Start	Len	tm	GC%	Any compl	3' compl	Seq	Prod size	Seq len	Included len	Pair any compl	Pair 3' compl	Motif	Motif Len	SSR	SSRLen
1	NDA_contig_56898	1	SSR	FORWARD	20	20	55	40	6	2	AGAACCGGTGATTCATATTG	279	349	349	3	1	AT	2	ATATATATATATAT	14
2	NDA_contig_56898	1	SSR	REVERSE	298	20	54.83	50	3	3	CGTCTCCCATCGTTAGTTAC
3	NDA_contig_7160	1	SSR	FORWARD	19	20	56.21	45	3	0	GGGTTGTTTGGTTAGAAAGG	278	350	350	5	3	TGG	3	TGGTGGTGGTGGTGG	15
4	NDA_contig_7160	1	SSR	REVERSE	296	20	55.43	40	4	0	TAAGCCCTTTTCTTTCCTTC
5	NDA_contig_7160	1	SSR	FORWARD	19	20	56.21	45	3	0	GGGTTGTTTGGTTAGAAAGG	278	350	350	5	3	ATG	3	ATGATGATGATGATGATG	18
6	NDA_contig_7160	1	SSR	REVERSE	296	20	55.43	40	4	0	TAAGCCCTTTTCTTTCCTTC
7	NDA_contig_35521	1	SSR	FORWARD	90	18	54.88	50	5	1	AGATTTCTCACCGGGTTC	236	350	350	5	0	CA	2	CACACACACACA	12
8	NDA_contig_35521	1	SSR	REVERSE	325	21	55.04	47.62	6	0	ACCGAGATCTACACTCTTTCC
9	NDA_contig_42614	1	SSR	FORWARD	1	20	52.42	40	2	0	GTTGCTTCTTGGTATTGTTC	279	350	350	5	2	TC	2	TCTCTCTCTCTCTC	14
10	NDA_contig_42614	1	SSR	REVERSE	279	20	55.41	45	3	2	GGATGGTTGAATGATACTGC
11	NDA_contig_47054	1	SSR	FORWARD	124	20	55.99	40	2	0	TTTCCTCTTCCTTTGGTTTC	167	350	350	4	1	GT	2	GTGTGTGTGTGTGTGTGT	18
12	NDA_contig_47054	1	SSR	REVERSE	290	20	55.22	40	4	3	TTAAGGGTTGTTGACGATTC
13	NDA_contig_19677	1	SSR	FORWARD	4	20	53.85	40	6	3	ACGATGATGATGATGATGAC	273	351	351	3	3	GA	2	GAGAGAGAGAGA	12
14	NDA_contig_19677	1	SSR	REVERSE	276	20	55.01	45	4	0	CAGCCGTAAGGTAAACAATC
15	NDA_contig_24069	1	SSR	FORWARD	72	21	54.86	42.86	6	3	AAAAGCAGGTATACAGCAGTG	263	351	351	4	1	TC	2	TCTCTCTCTCTCTC	14
16	NDA_contig_24069	1	SSR	REVERSE	334	20	57.08	40	4	1	GCACATGCAAATAAAAGCAG
17	NDA_contig_38731	1	SSR	FORWARD	37	20	54.98	45	4	3	TTCTAAGCTGATGCCCTAAG	278	351	351	3	1	ATT	3	ATTATTATTATTATT	15
18	NDA_contig_38731	1	SSR	REVERSE	314	18	55.13	44.44	2	0	AAAAATAGCGGTGGGTTC
19	NDA_contig_55488	1	SSR	FORWARD	33	20	55.32	40	4	2	GCAACAAAACAAAGAGCTTC	292	351	351	4	1	GA	2	GAGAGAGAGAGA	12
20	NDA_contig_55488	1	SSR	REVERSE	324	20	55.17	50	4	2	CTCCTTATCTGCTACCAACG
Index	Seq ID	Count	Primer type	Orientation	Start	Len	tm	GC%	Any compl	3' compl	Seq	Prod size	Seq len	Included len	Pair any compl	Pair 3' compl	Motif	Motif Len	SSR	SSRLen
1	NDA_contig_21548	1	SSR	FORWARD	36	20	54.92	40	8	3	CAAGTTCGAAACTTTCATCC	267	354	354	4	1	CAA	3	CAACAACAACAACAA	15
2	NDA_contig_21548	1	SSR	REVERSE	302	20	54.96	45	4	3	GGCCAAAGAGATTTACAGTG
3	NDA_contig_23174	1	SSR	FORWARD	5	20	54.86	40	2	0	TTTTCCATACACCCCATAAC	296	354	354	5	1	CT	2	CTCTCTCTCTCTCT	14
4	NDA_contig_23174	1	SSR	REVERSE	300	20	56.26	40	3	3	TTTGGATTGTGATGCCTTAG
5	NDA_contig_47115	1	SSR	FORWARD	31	20	55.09	50	4	2	CATAGCTCAGGGATCTTACG	304	355	355	4	1	AC	2	ACACACACACACACAC	16
6	NDA_contig_47115	1	SSR	REVERSE	334	20	54.68	50	3	0	GGTGAGTCTGTAGGTTTTGG
7	NDA_contig_46396	1	SSR	FORWARD	27	19	55.45	42.11	3	2	GAATGGAATGGAATCAAGC	311	356	356	8	3	TGGAA	5	TGGAATGGAATGGAATGGAATGGAATGGAATGGAATGGAA	40
8	NDA_contig_46396	1	SSR	REVERSE	337	22	55.72	45.45	2	0	CCATACCATACCATACCATACC
9	NDA_contig_46396	1	SSR	FORWARD	80	20	55.91	40	5	1	TGGAATGGAACTGAATCAAC	267	356	356	8	3	TGGAA	5	TGGAATGGAATGGAATGGAATGGAATGGAA	30
10	NDA_contig_46396	1	SSR	REVERSE	346	21	54.28	42.86	2	0	CATACCATTCCATACCATACC
11	NDA_contig_46396	1	SSR	FORWARD	88	19	56.02	47.37	5	2	AACTGAATCAACCCGAGTG	263	356	356	4	1	GAATG	5	GAATGGAATGGAATGGAATGGAATGGAATGGAATGGAATG	40
12	NDA_contig_46396	1	SSR	REVERSE	350	20	55.29	45	4	0	GTTGCATACCATTCCATACC
13	NDA_contig_46396	1	SSR	FORWARD	88	19	56.02	47.37	5	2	AACTGAATCAACCCGAGTG	263	356	356	4	1	AATGG	5	AATGGAATGGAATGGAATGGAATGGAATGG	30
14	NDA_contig_46396	1	SSR	REVERSE	350	20	55.29	45	4	0	GTTGCATACCATTCCATACC
15	NDA_contig_40871	1	SSR	FORWARD	92	20	54.57	40	6	0	AGAATCTTCTGGCTTTGATG	246	357	357	5	0	GTT	3	GTTGTTGTTGTTGTT	15
16	NDA_contig_40871	1	SSR	REVERSE	337	20	55.19	50	5	3	ACTTAGTGGGTATGCCAGTG
17	NDA_contig_19083	1	SSR	FORWARD	22	20	55.12	45	2	1	CAAAGGCAAAGATACGAGAC	282	358	358	3	0	TC	2	TCTCTCTCTCTCTCTCTCTC	20
18	NDA_contig_19083	1	SSR	REVERSE	303	22	54.53	40.91	3	2	CAGTAGCAATGAAATGTAGAGC
Index	Seq ID	Count	Primer type	Orientation	Start	Len	tm	GC%	Any compl	3' compl	Seq	Prod size	Seq len	Included len	Pair any compl	Pair 3' compl	Motif	Motif Len	SSR	SSRLen
1	NDA_contig_42378	1	SSR	FORWARD	23	22	55.21	40.91	5	1	CAAGGCTTAGAGACAAAAAGAC	258	359	359	5	3	TC	2	TCTCTCTCTCTCTCTCTCTCTCTCTCTCTCTC	32
2	NDA_contig_42378	1	SSR	REVERSE	280	20	55.36	45	3	1	ATCTTGCTTGGACTCTGATG
3	NDA_contig_37564	1	SSR	FORWARD	71	20	54.42	45	1	0	TCCTTCTTCTCTTTCACCAC	282	362	362	8	2	CTT	3	CTTCTTCTTCTTCTT	15
4	NDA_contig_37564	1	SSR	REVERSE	352	20	54.27	40	1	0	AGAAAAAGGAAAGGAGGAAC
Index	Seq ID	Count	Primer type	Orientation	Start	Len	tm	GC%	Any compl	3' compl	Seq	Prod size	Seq len	Included len	Pair any compl	Pair 3' compl	Motif	Motif Len	SSR	SSRLen
1	NDA_contig_4234	1	SSR	FORWARD	30	20	55.75	50	3	0	GAAGTGCCCATTGTGTAGAG	253	364	364	4	1	GA	2	GAGAGAGAGAGAGAGA	16
2	NDA_contig_4234	1	SSR	REVERSE	282	20	54.44	45	3	0	ATCAGAGAAACAGAGGCAAC
3	NDA_contig_12310	1	SSR	FORWARD	15	22	55.15	40.91	6	0	GAAAAAGCTGTTGTTCTCTCTC	271	364	364	4	1	TA	2	TATATATATATA	12
4	NDA_contig_12310	1	SSR	REVERSE	285	20	55.18	50	3	1	AGTGGTGTTCTCAGTCTTGG
5	NDA_contig_35057	1	SSR	FORWARD	15	20	56.38	40	8	2	CAATTGGTATTCCAACATGC	298	364	364	3	1	TG	2	TGTGTGTGTGTGTG	14
6	NDA_contig_35057	1	SSR	REVERSE	312	20	54.54	45	4	1	ATCAGAGGATGAGCTGAAAG
7	NDA_contig_23753	1	SSR	FORWARD	20	19	55.39	42.11	6	0	ACGCGTAAAACCAATTCTC	257	365	365	4	0	TC	2	TCTCTCTCTCTC	12
8	NDA_contig_23753	1	SSR	REVERSE	276	20	55.4	45	5	3	AGTCCAGCTTATGTCATTGC
9	NDA_contig_6315	1	SSR	FORWARD	80	20	55.18	50	3	1	AGTGGTGTTCTCAGTCTTGG	280	367	367	4	2	AT	2	ATATATATATATATAT	16
10	NDA_contig_6315	1	SSR	REVERSE	359	20	55.33	45	4	2	CACAGAGGAAGAAAAAGCTG
11	NDA_contig_26228	1	SSR	FORWARD	24	20	55.49	45	2	0	AAGCAAAGAAGAGGAAGAGG	284	367	367	4	2	AGA	3	AGAAGAAGAAGAAGA	15
12	NDA_contig_26228	1	SSR	REVERSE	307	20	54.94	50	4	1	CAAGCTCTGTATTGGGTCTC
13	NDA_contig_51245	1	SSR	FORWARD	150	19	55.52	42.11	4	0	AATTCTTGTTGCTGCCTTC	204	367	367	5	2	AAT	3	AATAATAATAATAATAATAATAAT	24
14	NDA_contig_51245	1	SSR	REVERSE	353	20	55.21	50	4	1	ACTAGGTCTGCACCACAAAC
Index	Seq ID	Count	Primer type	Orientation	Start	Len	tm	GC%	Any compl	3' compl	Seq	Prod size	Seq len	Included len	Pair any compl	Pair 3' compl	Motif	Motif Len	SSR	SSRLen
1	NDA_contig_28813	1	SSR	FORWARD	49	20	55.04	40	6	0	TACAAATTAGTGGGGAATGG	273	368	368	4	0	TC	2	TCTCTCTCTCTC	12
2	NDA_contig_28813	1	SSR	REVERSE	321	20	54.71	40	5	0	AAGCGTTCGTATGATAAAGG
3	NDA_contig_37723	1	SSR	FORWARD	54	20	54.37	40	5	2	ATTAAATAACGGACCTGCAC	280	370	370	5	0	CTC	3	CTCCTCCTCCTCCTC	15
4	NDA_contig_37723	1	SSR	REVERSE	333	20	54.86	45	4	2	GACTCCGCTGTATCAAATTC
5	NDA_contig_43781	1	SSR	FORWARD	80	20	55.16	45	3	0	AGAAGGAAGAAACTCCGAAC	270	372	372	3	0	TG	2	TGTGTGTGTGTGTG	14
6	NDA_contig_43781	1	SSR	REVERSE	349	20	56.27	55	5	0	CCCTGGTCAGACACATACAC
Index	Seq ID	Count	Primer type	Orientation	Start	Len	tm	GC%	Any compl	3' compl	Seq	Prod size	Seq len	Included len	Pair any compl	Pair 3' compl	Motif	Motif Len	SSR	SSRLen
1	NDA_contig_31225	1	SSR	FORWARD	70	21	55.26	47.62	6	1	CGAGAGATACGTGTCGTAAAG	303	373	373	3	1	GGT	3	GGTGGTGGTGGTGGTGGT	18
2	NDA_contig_31225	1	SSR	REVERSE	372	18	56.52	50	0	0	AAAACCACCACCACCAAC
3	NDA_contig_42820	1	SSR	FORWARD	10	19	54.76	52.63	3	1	AGTGTGTCCCCAAGTAACC	267	373	373	6	3	TCC	3	TCCTCCTCCTCCTCC	15
4	NDA_contig_42820	1	SSR	REVERSE	276	19	54.42	47.37	4	2	GATCCGTATTTGAGGAACC
5	NDA_contig_17120	1	SSR	FORWARD	75	20	55.65	40	6	2	TCATCATGCTTGAACAACTG	291	374	374	4	2	CTT	3	CTTCTTCTTCTTCTTCTTCTTCTTCTTCTT	30
6	NDA_contig_17120	1	SSR	REVERSE	365	23	54.27	43.48	8	2	GTTACAGACACGTACGTATGAAG
7	NDA_contig_20516	1	SSR	FORWARD	57	20	54.69	40	4	0	TGCCATAAAACCCTAGAAAG	274	375	375	5	3	CAA	3	CAACAACAACAACAA	15
8	NDA_contig_20516	1	SSR	REVERSE	330	20	54.61	45	3	1	AGCGAAGGTGTGACTTTTAC
9	NDA_contig_39956	1	SSR	FORWARD	95	20	55.89	40	8	3	CGTTTTCACTTGAAATGGAG	260	376	376	4	1	TGG	3	TGGTGGTGGTGGTGG	15
10	NDA_contig_39956	1	SSR	REVERSE	354	19	56	52.63	6	0	GGAGCTCAATGCTGTAAGG
11	NDA_contig_28841	1	SSR	FORWARD	102	20	54.31	45	4	0	TCTTCTCCGATCCACTATTC	273	377	377	5	1	CT	2	CTCTCTCTCTCTCT	14
12	NDA_contig_28841	1	SSR	REVERSE	374	20	54.83	40	4	2	AAGAGAAATTGAGCAACTCG
13	NDA_contig_43146	1	SSR	FORWARD	34	19	54.67	47.37	4	2	GGACTAATAAACGGGATCG	284	377	377	5	1	TCT	3	TCTTCTTCTTCTTCT	15
14	NDA_contig_43146	1	SSR	REVERSE	317	20	53.94	40	2	0	TCCTGCTTACCTTTTTCTTC
15	NDA_contig_49005	1	SSR	FORWARD	60	20	54.2	45	2	0	CGGTGGAAGAGAAATAGAAG	283	377	377	5	0	AG	2	AGAGAGAGAGAGAGAG	16
16	NDA_contig_49005	1	SSR	REVERSE	342	20	55.87	45	6	2	CTGGCCTATTAATCACAACG
Index	Seq ID	Count	Primer type	Orientation	Start	Len	tm	GC%	Any compl	3' compl	Seq	Prod size	Seq len	Included len	Pair any compl	Pair 3' compl	Motif	Motif Len	SSR	SSRLen
1	NDA_contig_8184	1	SSR	FORWARD	15	20	52.36	40	4	1	CTTTCTGGTAATCAAGATGG	283	378	378	7	3	TCA	3	TCATCATCATCATCA	15
2	NDA_contig_8184	1	SSR	REVERSE	297	20	54.84	40	6	2	TCAAAGTGATTAGCATGCAC
3	NDA_contig_19137	1	SSR	FORWARD	66	20	55.88	40	5	2	AAATACATGCCATCGACATC	285	378	378	5	1	TCATCT	6	TCATCTTCATCTTCATCTTCATCTTCATCT	30
4	NDA_contig_19137	1	SSR	REVERSE	350	20	55.45	45	4	1	GATTAGCTTGTCGCTTTGAG
5	NDA_contig_36476	1	SSR	FORWARD	40	20	54.48	40	3	0	ATGAATAGTTGGCAGAAAGG	278	378	378	5	1	AT	2	ATATATATATAT	12
6	NDA_contig_36476	1	SSR	REVERSE	317	20	53.96	40	4	0	ATCAAAAGCTGCCTAAACTC
7	NDA_contig_42731	1	SSR	FORWARD	44	20	56.5	40	6	0	ATTCTCATGATCCCCAAAAG	237	378	378	3	0	TTG	3	TTGTTGTTGTTGTTGTTGTTGTTGTTGTTGTTGTTGTTGTTGTTGTTGTTGTTG	54
8	NDA_contig_42731	1	SSR	REVERSE	280	20	54.99	45	5	2	AACACCTCCAATGGTAACAG
9	NDA_contig_25954	1	SSR	FORWARD	87	20	55.03	40	4	2	AACTGTCATTGGAAGGATTG	269	379	379	4	1	AG	2	AGAGAGAGAGAGAGAGAGAG	20
10	NDA_contig_25954	1	SSR	REVERSE	355	22	55.23	40.91	6	2	AACTTAATGCTGGAGATCTGAC
11	NDA_contig_33391	1	SSR	FORWARD	75	19	54.86	47.37	4	0	GGAGCTTTTATTGGAGGTG	273	381	381	4	1	TGC	3	TGCTGCTGCTGCTGC	15
12	NDA_contig_33391	1	SSR	REVERSE	347	19	56.04	47.37	8	2	ATGGATGCTCAACCATAGC
13	NDA_contig_49424	1	SSR	FORWARD	54	20	54.79	45	6	2	CCTCCTTCACGTTAACATTC	262	381	381	3	0	ATA	3	ATAATAATAATAATAATA	18
14	NDA_contig_49424	1	SSR	REVERSE	315	20	54.73	45	4	0	ACCCCATCTAAATTCTCTCC
15	NDA_contig_30064	1	SSR	FORWARD	65	20	55.76	40	2	1	TCTTGTTCTTTTGCCTTCTG	256	382	382	5	1	TGA	3	TGATGATGATGATGATGA	18
16	NDA_contig_30064	1	SSR	REVERSE	320	19	54.95	42.11	7	3	TCAAGCAGAAAATCTGCAC
17	NDA_contig_46944	1	SSR	FORWARD	45	20	54.64	45	4	2	TATTGAGCTTTAGGGTCGTC	309	382	382	5	2	AATT	4	AATTAATTAATTAATTAATT	20
18	NDA_contig_46944	1	SSR	REVERSE	353	20	54.44	45	5	0	AAAGTCTTACAGCCAACCAC
Index	Seq ID	Count	Primer type	Orientation	Start	Len	tm	GC%	Any compl	3' compl	Seq	Prod size	Seq len	Included len	Pair any compl	Pair 3' compl	Motif	Motif Len	SSR	SSRLen
1	NDA_contig_49948	1	SSR	FORWARD	47	20	54.04	40	3	2	GAAAAGAAAGGCTCATCATC	161	207	207	5	2	AGG	3	AGGAGGAGGAGGAGGAGG	18
2	NDA_contig_49948	1	SSR	REVERSE	207	19	51.81	52.63	5	2	GGAGTCTCTGTTCTTGACC
3	NDA_contig_59604	1	SSR	FORWARD	31	20	56.38	50	4	0	TGTCGATGAAGAGAGAGGTG	173	207	207	3	1	GAG	3	GAGGAGGAGGAGGAGGAGGAG	21
4	NDA_contig_59604	1	SSR	REVERSE	203	18	56.39	55.56	3	2	GAGGCAATCCTGGTGAAC
5	NDA_contig_28516	1	SSR	FORWARD	24	20	54.17	45	5	2	GTTTCTCTCAAGAAGCCAAC	180	208	208	6	1	TCT	3	TCTTCTTCTTCTTCT	15
6	NDA_contig_28516	1	SSR	REVERSE	203	20	53.42	40	5	0	ATGACATCGAAGAGAATGTG
Index	Seq ID	Count	Primer type	Orientation	Start	Len	tm	GC%	Any compl	3' compl	Seq	Prod size	Seq len	Included len	Pair any compl	Pair 3' compl	Motif	Motif Len	SSR	SSRLen
1	NDA_contig_8566	1	SSR	FORWARD	86	20	54.4	50	3	0	ACTACAGGAAGCAACACCTC	267	383	383	5	1	AT	2	ATATATATATAT	12
2	NDA_contig_8566	1	SSR	REVERSE	352	19	55.07	47.37	6	1	CACAAGTTGCAGTTTGGAC
3	NDA_contig_12669	1	SSR	FORWARD	57	20	53.35	40	5	0	AGGTTCAGAAAATCCAGTTC	280	384	384	6	0	AGA	3	AGAAGAAGAAGAAGA	15
4	NDA_contig_12669	1	SSR	REVERSE	336	20	51.19	40	4	2	TATGCAGTTCTAAACACCAC
5	NDA_contig_12670	1	SSR	FORWARD	22	20	56.02	40	4	1	AAGAGGATCGGAAAAACTTG	239	384	384	5	2	AGA	3	AGAAGAAGAAGAAGA	15
6	NDA_contig_12670	1	SSR	REVERSE	260	20	54.73	45	5	0	ATGTGACTCAATCTCCCATC
7	NDA_contig_48591	1	SSR	FORWARD	75	20	54.17	50	6	0	CTGTACACCGACAGCATAAC	279	384	384	4	0	GA	2	GAGAGAGAGAGAGAGAGA	18
8	NDA_contig_48591	1	SSR	REVERSE	353	20	54.75	50	3	3	GAAGATAGTGTTGCCTCCAC
9	NDA_contig_48591	1	SSR	FORWARD	75	20	54.17	50	6	0	CTGTACACCGACAGCATAAC	279	384	384	4	0	GA	2	GAGAGAGAGAGAGAGAGAGAGAGAGAGA	28
10	NDA_contig_48591	1	SSR	REVERSE	353	20	54.75	50	3	3	GAAGATAGTGTTGCCTCCAC
11	NDA_contig_51282	1	SSR	FORWARD	130	20	55.29	50	3	0	TGGTGGAGGTTACAGAGAAG	246	384	384	3	0	AAAG	4	AAAGAAAGAAAGAAAGAAAG	20
12	NDA_contig_51282	1	SSR	REVERSE	375	21	55.91	42.86	8	3	CCCTTAGCTAGCCAAAATATG
13	NDA_contig_53513	1	SSR	FORWARD	13	20	55.1	50	3	2	TACAAGGTGACTGGGAGTTC	261	384	384	5	2	CTT	3	CTTCTTCTTCTTCTTCTT	18
14	NDA_contig_53513	1	SSR	REVERSE	273	22	55.37	40.91	6	1	GTTGGTCTTAATCCAATACCTG
15	NDA_contig_6769	1	SSR	FORWARD	86	20	55.55	45	5	1	GGTTGAAGTTGAATCACCAG	276	385	385	3	1	GAA	3	GAAGAAGAAGAAGAAGAA	18
16	NDA_contig_6769	1	SSR	REVERSE	361	20	54.62	40	6	0	CAAAAGCATGCATAGAAGTG
17	NDA_contig_8768	1	SSR	FORWARD	68	19	55.96	47.37	3	2	CGGAAGTTGAAGAGATTGC	297	385	385	3	1	GGT	3	GGTGGTGGTGGTGGTGGT	18
18	NDA_contig_8768	1	SSR	REVERSE	364	20	55.47	40	3	0	TAGAAACGGTGAAAAAGTGG
19	NDA_contig_26447	1	SSR	FORWARD	131	20	54.92	45	5	3	ATGGAGTGATTCATCTGAGG	255	385	385	3	1	TTA	3	TTATTATTATTATTA	15
20	NDA_contig_26447	1	SSR	REVERSE	385	18	55.65	50	3	2	CCCCCTTACAAACAAAGC
21	NDA_contig_20461	1	SSR	FORWARD	38	19	54.86	47.37	5	3	CACTAACACCATTGCCAAC	278	386	386	3	1	TAT	3	TATTATTATTATTAT	15
22	NDA_contig_20461	1	SSR	REVERSE	315	20	55.45	45	4	2	ACGTTTGATCGCTATACAGG
23	NDA_contig_48638	1	SSR	FORWARD	40	20	55.05	45	3	1	CTGGCTTCCTTTATCATCAG	287	386	386	3	1	TAA	3	TAATAATAATAATAA	15
24	NDA_contig_48638	1	SSR	REVERSE	326	20	54.44	45	4	1	GGTTACTTGGATTTGTCACC
Index	Seq ID	Count	Primer type	Orientation	Start	Len	tm	GC%	Any compl	3' compl	Seq	Prod size	Seq len	Included len	Pair any compl	Pair 3' compl	Motif	Motif Len	SSR	SSRLen
1	NDA_contig_19642	1	SSR	FORWARD	111	19	55.13	42.11	2	0	TAGTTTGGGAAGGATTTGG	256	388	388	5	3	GAA	3	GAAGAAGAAGAAGAAGAAGAA	21
2	NDA_contig_19642	1	SSR	REVERSE	366	20	55.45	45	4	1	ACTTCTGAGCACCAATTCAG
3	NDA_contig_32911	1	SSR	FORWARD	30	21	54.81	42.86	2	0	GACGATGAAGAAGAACAACAC	280	388	388	6	2	GAA	3	GAAGAAGAAGAAGAAGAAGAAGAA	24
4	NDA_contig_32911	1	SSR	REVERSE	309	20	54.48	50	2	0	ACACGCTAACTCTCCTCATC
5	NDA_contig_32911	1	SSR	FORWARD	91	20	55.48	50	3	3	AAAAGAGAGAGCGAGGAGTC	287	388	388	3	1	GCG	3	GCGGCGGCGGCGGCGGCG	18
6	NDA_contig_32911	1	SSR	REVERSE	377	20	55.16	45	6	2	ATTTATACGGTACGCACCAC
7	NDA_contig_29796	1	SSR	FORWARD	39	20	55.14	45	5	2	CAAAGGACCATTAGAAGCTG	303	390	390	5	3	GAA	3	GAAGAAGAAGAAGAA	15
8	NDA_contig_29796	1	SSR	REVERSE	341	19	55.61	42.11	5	1	GGTGACCAAAAATTGCTTC
9	NDA_contig_29796	1	SSR	FORWARD	63	20	54.37	45	3	0	AGAGTTTGAAGAAGGTGGTG	279	390	390	4	3	GAA	3	GAAGAAGAAGAAGAAGAA	18
10	NDA_contig_29796	1	SSR	REVERSE	341	19	55.61	42.11	5	1	GGTGACCAAAAATTGCTTC
11	NDA_contig_14275	1	SSR	FORWARD	46	20	55.86	45	2	0	ATGAGGTTGGTGTTGATGAG	277	391	391	6	2	AAG	3	AAGAAGAAGAAGAAGAAG	18
12	NDA_contig_14275	1	SSR	REVERSE	322	19	55.07	47.37	2	2	ACTTCATCCATCCTCTTGC
13	NDA_contig_29523	1	SSR	FORWARD	128	20	54.14	40	6	1	TTTAGCATATGACCAAGCAG	264	391	391	5	1	ATC	3	ATCATCATCATCATCATCATCATCATCATC	30
14	NDA_contig_29523	1	SSR	REVERSE	391	20	54.96	45	5	0	CCTAAATCTTCAAGCACCAC
15	NDA_contig_32158	1	SSR	FORWARD	87	20	54.84	40	4	0	CCGAGTTTCTTCAATTCATC	285	391	391	4	1	GAA	3	GAAGAAGAAGAAGAAGAA	18
16	NDA_contig_32158	1	SSR	REVERSE	371	19	54.92	42.11	7	3	AAATCCAACGGATTCACTC
17	NDA_contig_44298	1	SSR	FORWARD	25	20	54.63	40	4	0	ACGCTTTGGTTTAAGGTATG	241	391	391	5	2	AAG	3	AAGAAGAAGAAGAAGAAG	18
18	NDA_contig_44298	1	SSR	REVERSE	265	19	55.48	47.37	4	1	AACACCAACTGCAACACAG
19	NDA_contig_67121	1	SSR	FORWARD	87	18	54.89	50	6	0	GGCATTATTACGCCACAC	301	391	391	4	0	TA	2	TATATATATATATA	14
20	NDA_contig_67121	1	SSR	REVERSE	387	19	56.35	42.11	8	0	TAAATTTACGGCGCATACC
21	NDA_contig_376	1	SSR	FORWARD	120	20	55.3	45	3	2	TTAGAGGACCAAACCTTGTG	268	392	392	4	0	GCT	3	GCTGCTGCTGCTGCTGCT	18
22	NDA_contig_376	1	SSR	REVERSE	387	20	55.61	40	3	1	AAACCGCTATGTATTTGCTG
Index	Seq ID	Count	Primer type	Orientation	Start	Len	tm	GC%	Any compl	3' compl	Seq	Prod size	Seq len	Included len	Pair any compl	Pair 3' compl	Motif	Motif Len	SSR	SSRLen
1	NDA_contig_6398	1	SSR	FORWARD	16	20	54.91	40	3	1	AAGTTTTCCCCTTTGTAACC	271	394	394	3	1	AAT	3	AATAATAATAATAATAAT	18
2	NDA_contig_6398	1	SSR	REVERSE	286	20	53.46	45	7	3	AGCATCTGATGTGGTAGATG
3	NDA_contig_10950	1	SSR	FORWARD	108	20	55.46	45	2	0	GATGGAGAAAGGAATGTGTG	280	395	395	4	3	AT	2	ATATATATATATATATATATATAT	24
4	NDA_contig_10950	1	SSR	REVERSE	387	20	54.35	45	4	0	AAGCTATCCCAGACAAACAC
5	NDA_contig_12662	1	SSR	FORWARD	77	21	55.05	42.86	3	0	TTCAAGAGTCAAGCAAGAGAG	239	395	395	3	2	TTA	3	TTATTATTATTATTATTA	18
6	NDA_contig_12662	1	SSR	REVERSE	315	20	56.12	45	6	1	AAACGCATGTACACCACTTC
7	NDA_contig_34660	1	SSR	FORWARD	45	19	54.98	52.63	4	1	AGGATCACAGGGAGAACTG	284	396	396	3	1	AT	2	ATATATATATATAT	14
8	NDA_contig_34660	1	SSR	REVERSE	328	20	55.61	55	6	2	CTAGGGATAGCCGTAAGGAC
9	NDA_contig_37901	1	SSR	FORWARD	71	21	54.97	52.38	7	0	GACTTAGTCGTAGGGCTTCTC	270	397	397	4	2	GT	2	GTGTGTGTGTGTGTGTGTGTGTGTGT	26
10	NDA_contig_37901	1	SSR	REVERSE	340	20	54.21	40	5	2	ACCCCAACAATGTATAAAGC
11	NDA_contig_45164	1	SSR	FORWARD	93	20	55.36	50	6	2	TGGCCTGTACTCAGATCTTC	276	398	398	4	3	AC	2	ACACACACACACACAC	16
12	NDA_contig_45164	1	SSR	REVERSE	368	20	55.18	50	1	0	AGAAGGAAGGAGTGTGTGTG
13	NDA_contig_45164	1	SSR	FORWARD	93	20	55.36	50	6	2	TGGCCTGTACTCAGATCTTC	276	398	398	4	3	TCTG	4	TCTGTCTGTCTGTCTGTCTGTCTG	24
14	NDA_contig_45164	1	SSR	REVERSE	368	20	55.18	50	1	0	AGAAGGAAGGAGTGTGTGTG
Index	Seq ID	Count	Primer type	Orientation	Start	Len	tm	GC%	Any compl	3' compl	Seq	Prod size	Seq len	Included len	Pair any compl	Pair 3' compl	Motif	Motif Len	SSR	SSRLen
1	NDA_contig_11372	1	SSR	FORWARD	61	20	55.1	45	4	0	AGAGAACACATTTGGTGGAG	270	399	399	3	2	GA	2	GAGAGAGAGAGAGAGAGA	18
2	NDA_contig_11372	1	SSR	REVERSE	330	20	55.64	45	6	3	GACGTCATCTTCAAGGATTG
3	NDA_contig_15403	1	SSR	FORWARD	90	20	55.69	45	5	3	TTAGCATGATGTCACAGTCG	244	400	400	4	1	CAT	3	CATCATCATCATCATCAT	18
4	NDA_contig_15403	1	SSR	REVERSE	333	20	55.53	45	4	0	GCCCTGTTAATTCTTCTTCC
5	NDA_contig_54109	1	SSR	FORWARD	9	20	56.79	50	5	2	GGCTGCAATCTTAGAGAAGG	286	401	401	5	3	AG	2	AGAGAGAGAGAG	12
6	NDA_contig_54109	1	SSR	REVERSE	294	20	53.96	50	6	3	ACTCTTACGAGCCTCTTCTG
7	NDA_contig_59685	1	SSR	FORWARD	103	19	55.03	42.11	8	0	ATTTAAATACGGGGCACAC	260	402	402	5	1	GCG	3	GCGGCGGCGGCGGCG	15
8	NDA_contig_59685	1	SSR	REVERSE	362	20	54.81	40	4	0	TATACGGTTGTGCGTAAATG
9	NDA_contig_8045	1	SSR	FORWARD	26	20	55.32	50	4	3	GTTGCGGATAGACAGCTAAG	287	403	403	3	1	TCA	3	TCATCATCATCATCATCA	18
10	NDA_contig_8045	1	SSR	REVERSE	312	20	54.57	40	4	0	AAGTGAGTTGCAGGAAAAAC
11	NDA_contig_15916	1	SSR	FORWARD	126	20	55.19	40	4	2	ACATGCCTTTGAAGAACATC	269	403	403	4	2	CA	2	CACACACACACA	12
12	NDA_contig_15916	1	SSR	REVERSE	394	19	55.84	42.11	2	0	ATCTTTTGGTGGGTGTTTG
13	NDA_contig_62057	1	SSR	FORWARD	122	19	55.4	42.11	6	2	ATATAATGGCATGCACACG	256	403	403	4	2	TAT	3	TATTATTATTATTAT	15
14	NDA_contig_62057	1	SSR	REVERSE	377	20	53.82	40	6	0	AAATAACACGTACGCAACAC
15	NDA_contig_32105	1	SSR	FORWARD	81	20	53.56	40	6	0	AACCTTACATAAGCCAAACC	289	404	404	4	1	TCA	3	TCATCATCATCATCATCATCATCATCA	27
16	NDA_contig_32105	1	SSR	REVERSE	369	20	54.59	45	5	0	ACATGATGCGTACAGTTGAG
17	NDA_contig_40767	1	SSR	FORWARD	57	20	54.86	45	3	1	GATGGACGAAGCAGTAAATC	290	404	404	5	3	CAA	3	CAACAACAACAACAA	15
18	NDA_contig_40767	1	SSR	REVERSE	346	20	55.31	40	3	0	TTTGGAGGGTTTGTTACTTG
Index	Seq ID	Count	Primer type	Orientation	Start	Len	tm	GC%	Any compl	3' compl	Seq	Prod size	Seq len	Included len	Pair any compl	Pair 3' compl	Motif	Motif Len	SSR	SSRLen
1	NDA_contig_48512	1	SSR	FORWARD	74	20	54.57	50	5	0	AAGTACCACTCGTTCTGCTC	276	404	404	4	2	CTG	3	CTGCTGCTGCTGCTG	15
2	NDA_contig_48512	1	SSR	REVERSE	349	20	52.15	40	2	0	GATGAAGTAAATGGTGGAAG
3	NDA_contig_60331	1	SSR	FORWARD	45	20	57.26	45	6	2	GGGCGTTTACGCATTATTAC	288	404	404	6	2	TAT	3	TATTATTATTATTAT	15
4	NDA_contig_60331	1	SSR	REVERSE	332	20	55.84	40	4	0	GTGCGTATGCCAAATAAAAC
5	NDA_contig_17599	1	SSR	FORWARD	87	20	55.16	45	3	0	ACGAGTCCTTCCTTTCTTTC	269	407	407	6	3	TTC	3	TTCTTCTTCTTCTTC	15
6	NDA_contig_17599	1	SSR	REVERSE	355	20	55.58	40	5	3	GAAAGAGGAAAAGGGTTTTG
7	NDA_contig_8767	1	SSR	FORWARD	67	19	55.96	47.37	3	2	CGGAAGTTGAAGAGATTGC	300	408	408	3	1	GGT	3	GGTGGTGGTGGTGGT	15
8	NDA_contig_8767	1	SSR	REVERSE	366	20	55.47	40	3	0	TAGAAACGGTGAAAAAGTGG
9	NDA_contig_15944	1	SSR	FORWARD	29	20	55.78	45	7	1	ATGGTCATCAGGAACATCAG	291	408	408	4	1	TGG	3	TGGTGGTGGTGGTGG	15
10	NDA_contig_15944	1	SSR	REVERSE	319	20	55.3	40	3	3	TCTGGCTGTTATTTTCATCC
11	NDA_contig_3817	1	SSR	FORWARD	38	20	54.67	50	4	2	GTGTTGAAGTACCGGAAGTC	323	409	409	3	3	TC	2	TCTCTCTCTCTCTC	14
12	NDA_contig_3817	1	SSR	REVERSE	360	20	53.34	40	4	3	CCAAATAGCCCTTTAGATTC
13	NDA_contig_36498	1	SSR	FORWARD	13	20	54.69	45	6	3	GGCTGACATCAGTAAATTCC	277	409	409	3	0	CAG	3	CAGCAGCAGCAGCAG	15
14	NDA_contig_36498	1	SSR	REVERSE	289	20	55.09	45	4	2	CATGGTTATCCTAGCTTTGC
Index	Seq ID	Count	Primer type	Orientation	Start	Len	tm	GC%	Any compl	3' compl	Seq	Prod size	Seq len	Included len	Pair any compl	Pair 3' compl	Motif	Motif Len	SSR	SSRLen
1	NDA_contig_30029	1	SSR	FORWARD	128	20	54.94	40	2	0	CCCTCAAAAGTCAAATCAAG	236	410	410	3	3	AG	2	AGAGAGAGAGAGAG	14
2	NDA_contig_30029	1	SSR	REVERSE	363	20	55.6	45	4	2	CAACTACCAAACCTCATTGG
3	NDA_contig_43312	1	SSR	FORWARD	13	20	56.14	45	4	2	CCAACAAGAAACTGAAGCTG	277	410	410	5	3	CT	2	CTCTCTCTCTCTCTCTCTCTCTCTCT	26
4	NDA_contig_43312	1	SSR	REVERSE	289	19	55.19	42.11	2	0	ATGGTCGTTTTCTCCTTTG
5	NDA_contig_19585	1	SSR	FORWARD	141	20	55.02	40	3	0	CTTTTGGTTGAAGAAACTGG	262	412	412	6	1	TTA	3	TTATTATTATTATTATTA	18
6	NDA_contig_19585	1	SSR	REVERSE	402	21	54.81	42.86	6	0	GAGATCGACTCAAACAACAAC
7	NDA_contig_10876	1	SSR	FORWARD	34	20	56.09	40	6	2	TGGATGTTTTAGCATCAACC	281	413	413	6	2	TA	2	TATATATATATATATA	16
8	NDA_contig_10876	1	SSR	REVERSE	314	20	55.41	40	3	2	CTTTCTTGATTCTTGCTTGC
9	NDA_contig_17925	1	SSR	FORWARD	168	20	55.58	45	4	1	TGAAGTTTCTCTTGCACTCC	237	413	413	3	0	AG	2	AGAGAGAGAGAG	12
10	NDA_contig_17925	1	SSR	REVERSE	404	20	54.09	50	2	0	TTTCTCTCTCTCTCGCTCTC
11	NDA_contig_17925	1	SSR	FORWARD	168	20	55.58	45	4	1	TGAAGTTTCTCTTGCACTCC	244	413	413	3	1	AG	2	AGAGAGAGAGAG	12
12	NDA_contig_17925	1	SSR	REVERSE	411	22	54.53	50	2	2	CTCTCTCTTTCTCTCTCTCTCG
13	NDA_contig_12842	1	SSR	FORWARD	89	19	55.06	47.37	7	2	TCAGATCGGATCACATCAC	250	414	414	3	1	GAA	3	GAAGAAGAAGAAGAA	15
14	NDA_contig_12842	1	SSR	REVERSE	338	20	55	40	4	0	AATTGGAAAAAGAGGTAGGG
15	NDA_contig_24832	1	SSR	FORWARD	8	20	55.18	50	6	2	GAGGTTGCAAGAGTAAGTGC	289	414	414	4	0	TCT	3	TCTTCTTCTTCTTCT	15
16	NDA_contig_24832	1	SSR	REVERSE	296	20	55.04	45	6	0	CTGCAGAAAACTACCCAAAC
17	NDA_contig_6595	1	SSR	FORWARD	58	19	54.92	42.11	6	3	GGCTATAAATCGCCAATTC	287	415	415	5	1	CTGT	4	CTGTCTGTCTGTCTGTCTGT	20
18	NDA_contig_6595	1	SSR	REVERSE	344	20	54.6	45	8	0	TATATATACGTGCCGTGTGG
19	NDA_contig_6652	1	SSR	FORWARD	132	20	54.67	50	3	0	GTGACCGAGGATTGATAGAG	243	415	415	5	2	TA	2	TATATATATATA	12
20	NDA_contig_6652	1	SSR	REVERSE	374	21	56.16	42.86	5	2	GGGTTTTGATTCTACATCCAG
21	NDA_contig_9579	1	SSR	FORWARD	30	19	55.32	42.11	3	0	AATCTTGCGGACTTATTGG	273	415	415	3	1	GAC	3	GACGACGACGACGAC	15
22	NDA_contig_9579	1	SSR	REVERSE	302	20	54.73	40	5	3	GAATCTGAAATTGGTTACCG
23	NDA_contig_28306	1	SSR	FORWARD	46	20	55.6	45	4	2	CAACTACCAAACCTCATTGG	243	415	415	3	3	CT	2	CTCTCTCTCTCTCTCTCTCTCT	22
24	NDA_contig_28306	1	SSR	REVERSE	288	20	54.94	40	2	0	CCCTCAAAAGTCAAATCAAG
25	NDA_contig_29740	1	SSR	FORWARD	142	20	54.5	50	7	2	AGAAGTCTTCCACAGTCAGC	265	415	415	5	3	TCA	3	TCATCATCATCATCATCATCA	21
26	NDA_contig_29740	1	SSR	REVERSE	406	20	56.16	50	5	2	CACAAGCTGAAGTTCTGGAG
Index	Seq ID	Count	Primer type	Orientation	Start	Len	tm	GC%	Any compl	3' compl	Seq	Prod size	Seq len	Included len	Pair any compl	Pair 3' compl	Motif	Motif Len	SSR	SSRLen
1	NDA_contig_43470	1	SSR	FORWARD	94	20	54.79	50	5	1	ATCTCCACTGTCATCAGTCC	281	417	417	3	1	TGT	3	TGTTGTTGTTGTTGTTGTTGTTGT	24
2	NDA_contig_43470	1	SSR	REVERSE	374	18	55.16	50	4	0	AGTTCCAAACGGGAAGAG
3	NDA_contig_27515	1	SSR	FORWARD	61	20	55.02	40	3	1	AAAAAGACCAGAAGGTTTCC	257	418	418	5	2	GAA	3	GAAGAAGAAGAAGAA	15
4	NDA_contig_27515	1	SSR	REVERSE	317	20	54.64	45	3	1	GAAGATGAAGATGGGTTCTG
5	NDA_contig_27515	1	SSR	FORWARD	61	20	55.02	40	3	1	AAAAAGACCAGAAGGTTTCC	305	418	418	3	2	AAG	3	AAGAAGAAGAAGAAGAAGAAG	21
6	NDA_contig_27515	1	SSR	REVERSE	365	20	55.38	45	4	0	GGAGATGAACATGAAGATGG
7	NDA_contig_8374	1	SSR	FORWARD	93	20	54.78	40	2	2	TTCAGTTGTTTGTTGTGCTC	305	419	419	4	2	AT	2	ATATATATATATATAT	16
8	NDA_contig_8374	1	SSR	REVERSE	397	20	55.44	45	5	1	AAGTACATAATGCCGCTGAC
9	NDA_contig_15694	1	SSR	FORWARD	82	20	53.97	40	6	3	TGACGTCGAATTGAAGTTAG	284	419	419	4	2	CTG	3	CTGCTGCTGCTGCTG	15
10	NDA_contig_15694	1	SSR	REVERSE	365	20	54.4	50	4	2	GGGGTACAAGATCAAGTGTC
11	NDA_contig_29399	1	SSR	FORWARD	125	20	55.76	40	8	2	ATTTGAATCGATGTCACCAC	274	419	419	3	0	GGT	3	GGTGGTGGTGGTGGTGGT	18
12	NDA_contig_29399	1	SSR	REVERSE	398	20	54.36	40	4	0	TGTTTCTTTTAACCCTCCAC
13	NDA_contig_9795	1	SSR	FORWARD	83	20	54.72	55	8	0	GGAGGCCTAGACCTTCTTAC	274	420	420	4	1	GCA	3	GCAGCAGCAGCAGCA	15
14	NDA_contig_9795	1	SSR	REVERSE	356	19	54.16	42.11	5	1	GATTCAAAGGCTGTTGTTG
15	NDA_contig_31001	1	SSR	FORWARD	20	20	54.27	45	4	3	TGCAAGCTCTCATAACTCAG	274	421	421	4	2	CAT	3	CATCATCATCATCAT	15
16	NDA_contig_31001	1	SSR	REVERSE	293	20	54.14	40	4	1	TTGTAAGCCAGCAATATCAG
Index	Seq ID	Count	Primer type	Orientation	Start	Len	tm	GC%	Any compl	3' compl	Seq	Prod size	Seq len	Included len	Pair any compl	Pair 3' compl	Motif	Motif Len	SSR	SSRLen
1	NDA_contig_48636	1	SSR	FORWARD	146	20	54.14	40	4	0	AGACAAACCCAGATCAAAAC	276	422	422	2	1	TA	2	TATATATATATATATATA	18
2	NDA_contig_48636	1	SSR	REVERSE	421	22	55.44	45.45	2	0	TCCAGAGACCAAAGTAGAAGAG
3	NDA_contig_13980	1	SSR	FORWARD	98	21	55.55	42.86	7	2	CCACACCAACATATTATGAGC	284	425	425	7	3	ACA	3	ACAACAACAACAACA	15
4	NDA_contig_13980	1	SSR	REVERSE	381	20	55	40	2	2	GTTGTTGTTGTTGTTGTTGC
5	NDA_contig_13980	1	SSR	FORWARD	121	20	55.8	55	2	0	TACACTACTCCCACCACCAC	291	425	425	6	3	CAA	3	CAACAACAACAACAACAACAA	21
6	NDA_contig_13980	1	SSR	REVERSE	411	22	55.87	45.45	4	2	GCCGCCATTGTAGTAGTTATAG
7	NDA_contig_16366	1	SSR	FORWARD	124	20	55.79	45	4	1	GTTGTGCTGGAAAAACAGTC	277	425	425	4	1	CT	2	CTCTCTCTCTCT	12
8	NDA_contig_16366	1	SSR	REVERSE	400	20	55.41	40	4	2	ACAAATACAAGGCAAGATCG
9	NDA_contig_61030	1	SSR	FORWARD	1	22	54.75	40.91	6	0	GCACGGTATATATGTGTTATGG	339	426	426	5	0	CG	2	CGCGCGCGCGCG	12
10	NDA_contig_61030	1	SSR	REVERSE	339	18	57.6	50	8	0	GTATGCCGGCGTATTTTG
11	NDA_contig_2130	1	SSR	FORWARD	34	20	53.3	40	3	1	CTCTTTGTGTCATTTTCCTG	267	427	427	4	1	TA	2	TATATATATATATATATATATA	22
12	NDA_contig_2130	1	SSR	REVERSE	300	20	54.88	45	6	2	CCTCTTACAACGTTTTCACC
13	NDA_contig_24967	1	SSR	FORWARD	9	19	54.34	42.11	3	0	CATCTGCGTTTTCAGTTTC	299	428	428	3	1	GCT	3	GCTGCTGCTGCTGCT	15
14	NDA_contig_24967	1	SSR	REVERSE	307	20	54.01	40	5	3	CGTTCAATGTCTCATTATGG
Index	Seq ID	Count	Primer type	Orientation	Start	Len	tm	GC%	Any compl	3' compl	Seq	Prod size	Seq len	Included len	Pair any compl	Pair 3' compl	Motif	Motif Len	SSR	SSRLen
1	NDA_contig_48314	1	SSR	FORWARD	40	20	54.68	50	4	1	CTAGACAAACCCAGTTCACC	276	428	428	3	0	CAT	3	CATCATCATCATCATCAT	18
2	NDA_contig_48314	1	SSR	REVERSE	315	21	53.73	47.62	3	0	GTTACTTACCAAGACCACCAC
3	NDA_contig_48314	1	SSR	FORWARD	142	20	54.95	45	2	0	GCCTTGTCGTTGTAATCTTC	277	428	428	5	2	TCT	3	TCTTCTTCTTCTTCTTCT	18
4	NDA_contig_48314	1	SSR	REVERSE	418	18	55.33	50	6	0	TCAAGATCCTGGCAACAC
5	NDA_contig_39410	1	SSR	FORWARD	142	20	54.31	50	5	0	AGCTACCAGTGGAGATATGG	278	429	429	3	0	TCA	3	TCATCATCATCATCA	15
6	NDA_contig_39410	1	SSR	REVERSE	419	20	52.91	40	2	0	ATAGAAAGAAACGGAGAAGG
7	NDA_contig_1982	1	SSR	FORWARD	168	20	55.01	40	2	0	GAAACAACGAAAAGAAGTGG	253	430	430	3	1	AG	2	AGAGAGAGAGAGAGAGAGAGAG	22
8	NDA_contig_1982	1	SSR	REVERSE	420	20	54.35	40	6	3	TATTGAATCCGGAAGAGTTC
9	NDA_contig_16637	1	SSR	FORWARD	2	20	54.91	40	8	2	GACAATGAAAGCTTTTGGTC	255	430	430	8	1	ATC	3	ATCATCATCATCATCATC	18
10	NDA_contig_16637	1	SSR	REVERSE	256	20	55.14	45	3	2	CTAAGTTTTCATCCCTGCTG
11	NDA_contig_37448	1	SSR	FORWARD	90	20	53.79	45	2	2	TCATCTTTCACACTCTCTGC	281	431	431	3	1	TC	2	TCTCTCTCTCTCTC	14
12	NDA_contig_37448	1	SSR	REVERSE	370	20	55.39	45	6	2	TATATAAGCCCTTGGTCACG
13	NDA_contig_23161	1	SSR	FORWARD	74	20	55.17	40	2	0	TTTCCTGTTCTTGTTCCATC	285	432	432	4	2	GAA	3	GAAGAAGAAGAAGAA	15
14	NDA_contig_23161	1	SSR	REVERSE	358	20	54.88	50	4	2	TGGTAGCTGAGTGTGTAACG
15	NDA_contig_44621	1	SSR	FORWARD	34	19	56.19	47.37	6	1	AACATCCCAGCTGTTCAAG	282	433	433	5	0	GGT	3	GGTGGTGGTGGTGGT	15
16	NDA_contig_44621	1	SSR	REVERSE	315	20	54.14	40	4	2	AAAAGATGGATATGGGTACG
17	NDA_contig_1547	1	SSR	FORWARD	143	20	55.47	40	2	0	GTGGGATGTTTGATTTCTTG	285	434	434	3	1	AAG	3	AAGAAGAAGAAGAAGAAG	18
18	NDA_contig_1547	1	SSR	REVERSE	427	19	54.69	42.11	2	0	TTTGCTCTTCCTTTTCTCC
19	NDA_contig_31294	1	SSR	FORWARD	34	20	54.54	45	4	0	CCCTCTAATCATGGAAACAC	278	434	434	4	1	AAT	3	AATAATAATAATAATAATAAT	21
20	NDA_contig_31294	1	SSR	REVERSE	311	20	54.51	45	5	0	TTAAGGTTCAACAGGAGGAG
21	NDA_contig_5181	1	SSR	FORWARD	139	20	55.73	45	4	1	CTGTTTCCATTTCTCCACAG	275	435	435	4	1	CCA	3	CCACCACCACCACCA	15
22	NDA_contig_5181	1	SSR	REVERSE	413	20	55.17	50	3	1	ACGAGAGAGAGGTGATGATG
Index	Seq ID	Count	Primer type	Orientation	Start	Len	tm	GC%	Any compl	3' compl	Seq	Prod size	Seq len	Included len	Pair any compl	Pair 3' compl	Motif	Motif Len	SSR	SSRLen
1	NDA_contig_40740	1	SSR	FORWARD	49	20	54.68	50	6	3	GAGGATCGTCTTTGTGAGAC	277	437	437	6	3	GTC	3	GTCGTCGTCGTCGTC	15
2	NDA_contig_40740	1	SSR	REVERSE	325	20	55.57	50	2	0	ATCACTACCTCCCCAAGAAC
3	NDA_contig_64685	1	SSR	FORWARD	10	19	55.74	42.11	8	2	TATGCAAATATGCGTACCG	304	438	438	4	1	GC	2	GCGCGCGCGCGC	12
4	NDA_contig_64685	1	SSR	REVERSE	313	20	55.7	40	4	2	GTTAAAAATGCCCGTATGTG
5	NDA_contig_51507	1	SSR	FORWARD	30	18	55.18	44.44	4	2	CATGCACACAAAACATGC	274	439	439	8	2	AT	2	ATATATATATATAT	14
6	NDA_contig_51507	1	SSR	REVERSE	303	19	55.18	42.11	3	2	AGGTTTTGTGGATTTCAGC
7	NDA_contig_11783	1	SSR	FORWARD	136	20	55.08	40	4	2	ATGTGGTCTGGTTAAATTGC	283	441	441	5	3	ATT	3	ATTATTATTATTATT	15
8	NDA_contig_11783	1	SSR	REVERSE	418	20	54.99	40	4	2	AGAAAGCTCAATTCTGCAAG
Index	Seq ID	Count	Primer type	Orientation	Start	Len	tm	GC%	Any compl	3' compl	Seq	Prod size	Seq len	Included len	Pair any compl	Pair 3' compl	Motif	Motif Len	SSR	SSRLen
1	NDA_contig_46089	1	SSR	FORWARD	21	20	55.58	40	5	3	AATGAAATGGCTAAGCACAG	172	208	208	4	1	TA	2	TATATATATATATATA	16
2	NDA_contig_46089	1	SSR	REVERSE	192	19	54.65	42.11	6	3	ATCCCAGAATTCACATTCC
3	NDA_contig_57289	1	SSR	FORWARD	30	19	54.75	52.63	6	3	ACACGAAGTGACTGCAGAG	166	208	208	5	1	TCC	3	TCCTCCTCCTCCTCCTCCTCCTCC	24
4	NDA_contig_57289	1	SSR	REVERSE	195	20	54.9	40	4	0	GGATTTTGCAGAGGTTTATG
5	NDA_contig_38608	1	SSR	FORWARD	7	19	56.91	42.11	4	0	TGGAAAGGTTTGTGGATTG	175	209	209	4	3	GT	2	GTGTGTGTGTGT	12
6	NDA_contig_38608	1	SSR	REVERSE	181	20	56.6	60	6	1	GCCTAGAGCTAGACCACCAC
7	NDA_contig_40141	1	SSR	FORWARD	11	25	59.49	40	6	0	CTGACAAGGGATTAATAACCAGAAG	152	209	209	5	2	ATA	3	ATAATAATAATAATA	15
8	NDA_contig_40141	1	SSR	REVERSE	162	25	59.37	40	6	1	GGACATTTGTATACCTTCTTTGGAG

## Sheet: Sheet2
	Suplimentary Table 3. List of developed SSR marker with their flanking primer sequences from mango unigenes.
S.No	Seq ID	Primer type	Orientation	Start	Len	tm	GC%	Seq	Prod size	Seq len	Included len	Motif	Motif Len	SSR	SSRLen
1	NDA_contig_27247	SSR	FORWARD	52	20	54.81	45	GATCAGAGAAACCAGAATCG	293	532	532	ACA	3	ACAACAACAACAACAACAACA	21
	NDA_contig_27247	SSR	REVERSE	344	20	54.79	45	GACCTTTGTACCGAATCAAG
2	NDA_contig_45529	SSR	FORWARD	244	20	55.35	40	TTCACTTCCTTGGAGATTTG	279	532	532	CT	2	CTCTCTCTCTCT	12
	NDA_contig_45529	SSR	REVERSE	522	20	55.02	55	CCAGACGTAGAGGAGAGTTG
3	NDA_contig_7344	SSR	FORWARD	1	19	55.96	47.37	CTCATTCGCACATGAACAC	260	533	533	CA	2	CACACACACACA	12
	NDA_contig_7344	SSR	REVERSE	260	20	54.94	45	CCAATGGTTAATGCTAGGAG
4	NDA_contig_24412	SSR	FORWARD	177	20	54.82	45	CTTGGAGGAAGATGATTCTG	275	534	534	TTA	3	TTATTATTATTATTA	15
	NDA_contig_24412	SSR	REVERSE	451	20	54.96	45	GAGGCAAGGACAATAACAAG
5	NDA_contig_6011	SSR	FORWARD	5	19	56.18	47.37	AAGTTCTGGTCGAACATGC	281	535	535	GA	2	GAGAGAGAGAGA	12
	NDA_contig_6011	SSR	REVERSE	285	20	54.18	45	AACTTGGTCAAACTCCTCAC
6	NDA_contig_24632	SSR	FORWARD	19	20	54.78	45	GGCAATCTGACAACTAAACC	284	535	535	AGA	3	AGAAGAAGAAGAAGAAGAAGAAGA	24
	NDA_contig_24632	SSR	REVERSE	302	20	55.76	40	TTCAGCTTCACTCCTTTTTG
7	NDA_contig_9617	SSR	FORWARD	117	20	54.87	50	CCAAACTAGAAGGTCCACAG	295	537	537	TA	2	TATATATATATA	12
	NDA_contig_9617	SSR	REVERSE	411	20	54.26	40	CAAATTACTGCATCAACGAC
8	NDA_contig_33565	SSR	FORWARD	62	20	55.16	45	CGTTGTCGAAAAACTCTCTC	286	538	538	TA	2	TATATATATATA	12
	NDA_contig_33565	SSR	REVERSE	347	19	55.03	42.11	AATGCGGTGTTATTTACCC
9	NDA_contig_23758	SSR	FORWARD	239	20	55.24	50	TTGACACTGGAGCTATACCC	279	540	540	TG	2	TGTGTGTGTGTG	12
	NDA_contig_23758	SSR	REVERSE	517	20	54.54	50	TCTCTCTAGCATTCCAGACC
10	NDA_contig_2875	SSR	FORWARD	42	21	54.54	42.86	AGATAACAGATGCAAGTGAGG	275	542	542	GAT	3	GATGATGATGATGATGATGAT	21
	NDA_contig_2875	SSR	REVERSE	316	20	55.13	45	AAGGCTGAGATTCTTTACCC
11	NDA_contig_2697	SSR	FORWARD	155	20	54.13	45	CACATTGAGTACAAGCAACC	273	543	543	AT	2	ATATATATATATATATAT	18
	NDA_contig_2697	SSR	REVERSE	427	20	54.67	40	CAAACATCTTCTCCAAATCC
12	NDA_contig_38367	SSR	FORWARD	234	20	54.98	40	TTTTCTCTGCAACAACTGTG	284	543	543	CTG	3	CTGCTGCTGCTGCTG	15
	NDA_contig_38367	SSR	REVERSE	517	20	55.02	50	GAAGCACTCCACTTTGGTAG
13	NDA_contig_18535	SSR	FORWARD	135	20	55.42	40	AATATTCCCCAAGAATCACC	272	544	544	ATT	3	ATTATTATTATTATT	15
	NDA_contig_18535	SSR	REVERSE	406	20	55.67	45	GCATCATTGATCTGGATAGC
14	NDA_contig_2304	SSR	FORWARD	241	20	54.99	40	ATGCAGAATATCAACCCAAC	300	548	548	TTA	3	TTATTATTATTATTA	15
	NDA_contig_2304	SSR	REVERSE	540	19	56.13	42.11	TATTATGCCGCCCATTTAC
15	NDA_contig_10223	SSR	FORWARD	87	20	55.04	45	CCAAACTTACTTGGTCTTGC	273	548	548	TGA	3	TGATGATGATGATGATGA	18
	NDA_contig_10223	SSR	REVERSE	359	20	55.14	45	ACATCACCAGGTTTTACAGC
16	NDA_contig_20894	SSR	FORWARD	143	20	55.62	50	GTAAGTGCCCACTAACATGG	278	548	548	ATG	3	ATGATGATGATGATGATGATG	21
	NDA_contig_20894	SSR	REVERSE	420	20	54.28	45	AATCTCAAACTCTGGTCCTG
17	NDA_contig_21049	SSR	FORWARD	122	20	54.87	45	GAAGGTGGCAATGAAGATAG	279	548	548	TC	2	TCTCTCTCTCTC	12
	NDA_contig_21049	SSR	REVERSE	400	20	54.35	50	CCAGCATACAGTACACAAGC
18	NDA_contig_6874	SSR	FORWARD	41	19	55.04	47.37	CGCCACAACATTCAACTAC	279	549	549	TAAT	4	TAATTAATTAATTAATTAAT	20
	NDA_contig_6874	SSR	REVERSE	319	20	55.41	45	TTAACTCACCGAGGTATTGC
19	NDA_contig_2874	SSR	FORWARD	59	20	55	45	ACTCGTTCTTCATGGATGTC	283	552	552	ATC	3	ATCATCATCATCATCATCATC	21
	NDA_contig_2874	SSR	REVERSE	341	20	55.41	45	GAAGCCATGACCATGATAAC
20	NDA_contig_41029	SSR	FORWARD	4	19	55.02	42.11	TATTGCTTTGTTGGCTGAG	272	554	554	TGG	3	TGGTGGTGGTGGTGGTGG	18
	NDA_contig_41029	SSR	REVERSE	275	19	55.45	47.37	CCAAATCCACCTTCAACTC
21	NDA_contig_692	SSR	FORWARD	265	20	54.06	50	CCAGAGATCTTCTTCTGGAG	281	555	555	AG	2	AGAGAGAGAGAGAGAGAGAG	20
	NDA_contig_692	SSR	REVERSE	545	21	54.16	42.86	TCGAACTCTCAGCTACTTTTC
22	NDA_contig_5389	SSR	FORWARD	57	20	53.47	45	AGAATTGTACCTGTGTGTGC	266	555	555	GT	2	GTGTGTGTGTGTGTGT	16
	NDA_contig_5389	SSR	REVERSE	322	20	55.37	40	ATTCTGAAGCAAAGATGGTG
23	NDA_contig_5389	SSR	FORWARD	57	20	53.47	45	AGAATTGTACCTGTGTGTGC	266	555	555	TA	2	TATATATATATATATATATATA	22
	NDA_contig_5389	SSR	REVERSE	322	20	55.37	40	ATTCTGAAGCAAAGATGGTG
24	NDA_contig_51811	SSR	FORWARD	126	20	54.7	45	ACCGGATATTAGGAGGAATC	279	555	555	CTT	3	CTTCTTCTTCTTCTTCTT	18
	NDA_contig_51811	SSR	REVERSE	404	20	54.95	45	AGCGTAGTTTCGAAGAACTG
25	NDA_contig_691	SSR	FORWARD	267	20	54.06	50	CCAGAGATCTTCTTCTGGAG	282	557	557	AG	2	AGAGAGAGAGAGAGAGAGAG	20
	NDA_contig_691	SSR	REVERSE	548	20	57.03	50	ATCGAACTCTCAGCCACTTC
26	NDA_contig_19147	SSR	FORWARD	52	20	54.48	40	AGCCATTTAGTTCCAATCTG	278	557	557	GA	2	GAGAGAGAGAGA	12
	NDA_contig_19147	SSR	REVERSE	329	20	55.3	40	AAAAATACGGAGCCTTCTTC
27	NDA_contig_29585	SSR	FORWARD	156	20	55.17	45	TGGTGTTGATGTGTCTGTTC	283	557	557	TCA	3	TCATCATCATCATCA	15
	NDA_contig_29585	SSR	REVERSE	438	21	55.11	42.86	CGTTGGCTCTAACATTTACAC
28	NDA_contig_47181	SSR	FORWARD	124	19	55.32	42.11	CGTAATGCTGAAATCAACG	282	560	560	TGG	3	TGGTGGTGGTGGTGGTGG	18
	NDA_contig_47181	SSR	REVERSE	405	20	54.91	40	GGCAACATCAAAAGAGAAAC
29	NDA_contig_27253	SSR	FORWARD	296	20	54.88	40	TGGATGGAATGATCTTAACC	258	563	563	GT	2	GTGTGTGTGTGTGTGT	16
	NDA_contig_27253	SSR	REVERSE	553	20	55.99	40	CGAAGAAAGTATGGCATTTG
30	NDA_contig_27253	SSR	FORWARD	296	20	54.88	40	TGGATGGAATGATCTTAACC	258	563	563	TA	2	TATATATATATATATATA	18
	NDA_contig_27253	SSR	REVERSE	553	20	55.99	40	CGAAGAAAGTATGGCATTTG
31	NDA_contig_27253	SSR	FORWARD	296	20	54.88	40	TGGATGGAATGATCTTAACC	258	563	563	CA	2	CACACACACACA	12
	NDA_contig_27253	SSR	REVERSE	553	20	55.99	40	CGAAGAAAGTATGGCATTTG
32	NDA_contig_3405	SSR	FORWARD	21	18	54.93	50	GATAAACAACGGGCAGTG	309	564	564	TA	2	TATATATATATATATATATATATATATATATATATATATATATATA	46
	NDA_contig_3405	SSR	REVERSE	329	20	55.33	45	ATTAAGGGAAGCCTTAGTGC
33	NDA_contig_23439	SSR	FORWARD	35	20	55.24	45	TTCCAACTCTCCAAACTCAC	277	566	566	TCT	3	TCTTCTTCTTCTTCT	15
	NDA_contig_23439	SSR	REVERSE	311	20	54.19	45	CCCTCCATTAGCATAGAAAG
34	NDA_contig_49007	SSR	FORWARD	210	20	55.35	50	ACGGTAGTATTGCTGACGAC	277	566	566	CCA	3	CCACCACCACCACCA	15
	NDA_contig_49007	SSR	REVERSE	486	20	54.64	45	TAGATTTTCTCCGGTACTGC
35	NDA_contig_6682	SSR	FORWARD	38	20	54.19	45	TGGTTATACAGGATGTGTGG	276	568	568	AGAGAA	6	AGAGAAAGAGAAAGAGAAAGAGAAAGAGAAAGAGAA	36
	NDA_contig_6682	SSR	REVERSE	313	19	55.08	47.37	CAAACACGTCAAGTTCCTG
36	NDA_contig_19233	SSR	FORWARD	197	20	55.46	45	CATCCTGAAGTGGAAATCAC	280	569	569	CT	2	CTCTCTCTCTCTCTCTCT	18
	NDA_contig_19233	SSR	REVERSE	476	20	55.57	45	AAGTAGTTCCCCCAAATGAC
37	NDA_contig_32792	SSR	FORWARD	281	20	55.36	45	GTTGGTGTTGATTCCAGTTC	272	570	570	GTG	3	GTGGTGGTGGTGGTGGTG	18
	NDA_contig_32792	SSR	REVERSE	552	20	54.96	50	CATCTCCTCAAGCTCTCATC
38	NDA_contig_327	SSR	FORWARD	132	20	55.14	40	GCACGAAATAGTTTTCAAGG	291	571	571	AT	2	ATATATATATAT	12
	NDA_contig_327	SSR	REVERSE	422	20	55.19	40	ACTTTGACATTGAAGGATGC
39	NDA_contig_24095	SSR	FORWARD	41	20	54.77	50	AACAGACCCACACCTATCAC	282	571	571	AAT	3	AATAATAATAATAATAAT	18
	NDA_contig_24095	SSR	REVERSE	322	20	55.81	45	ACCTTAGTCGGAAACCAAAC
40	NDA_contig_24095	SSR	FORWARD	41	20	54.77	50	AACAGACCCACACCTATCAC	282	571	571	TCT	3	TCTTCTTCTTCTTCT	15
	NDA_contig_24095	SSR	REVERSE	322	20	55.81	45	ACCTTAGTCGGAAACCAAAC
41	NDA_contig_5496	SSR	FORWARD	1	18	55.12	50	TCCCACATTCCATCGTAG	264	572	572	TCA	3	TCATCATCATCATCATCA	18
	NDA_contig_5496	SSR	REVERSE	264	20	55.43	50	GATACTTTGCAGCTGCTCTC
42	NDA_contig_18160	SSR	FORWARD	97	20	55.35	45	AACAGAGGCAACAACTGAAC	280	572	572	TA	2	TATATATATATATATATATA	20
	NDA_contig_18160	SSR	REVERSE	376	20	54.29	45	GCTGTGTTTGTTGTGATAGC
43	NDA_contig_7706	SSR	FORWARD	289	20	54.73	45	ATCATCTCCTTCACCATCAC	278	576	576	TCT	3	TCTTCTTCTTCTTCTTCTTCT	21
	NDA_contig_7706	SSR	REVERSE	566	20	55.07	50	AGAAGAGGAGGAGATTGGAG
44	NDA_contig_10243	SSR	FORWARD	280	20	52.51	40	GTTGATGCTAATGAAGGAAG	264	576	576	TA	2	TATATATATATA	12
	NDA_contig_10243	SSR	REVERSE	543	20	50.41	40	TGGATGCTCTTTTACTACAC
45	NDA_contig_3651	SSR	FORWARD	71	20	54.75	45	TGTAACAGCTGTGAATCTGG	279	578	578	GAT	3	GATGATGATGATGATGATGAT	21
	NDA_contig_3651	SSR	REVERSE	349	19	55.49	42.11	TTGAGCCTCTTGTTTTTCC
46	NDA_contig_17121	SSR	FORWARD	150	19	54.87	42.11	TTTCACTTTGTTGCTGGAG	286	578	578	TGG	3	TGGTGGTGGTGGTGGTGGTGG	21
	NDA_contig_17121	SSR	REVERSE	435	20	54.72	45	ACCTTCTCTGCAGAAGTTTG
47	NDA_contig_19563	SSR	FORWARD	215	20	55.43	40	TTGGACTTGTTTCTTTCTGG	275	578	578	TGG	3	TGGTGGTGGTGGTGG	15
	NDA_contig_19563	SSR	REVERSE	489	20	54.91	40	CTCACCGGAAAATAAGATTG
48	NDA_contig_31639	SSR	FORWARD	9	20	54.37	45	ACAGGTTCAAAGAGTGAAGG	282	578	578	TCT	3	TCTTCTTCTTCTTCTTCT	18
	NDA_contig_31639	SSR	REVERSE	290	20	55.64	45	GAAGATGACTGGTTTGATCG
49	NDA_contig_24350	SSR	FORWARD	48	19	52.83	42.11	AAAAAGACATGTGGCTAGG	270	579	579	AT	2	ATATATATATATAT	14
	NDA_contig_24350	SSR	REVERSE	317	20	55.5	45	GGTTTCGGTACAAGATGATG
50	NDA_contig_328	SSR	FORWARD	137	20	55.14	40	GCACGAAATAGTTTTCAAGG	295	580	580	AT	2	ATATATATATATATAT	16
	NDA_contig_328	SSR	REVERSE	431	20	55.19	40	ACTTTGACATTGAAGGATGC
51	NDA_contig_1572	SSR	FORWARD	12	21	55.27	42.86	CAGTCAATTACACGGCTAAAG	287	581	581	GAAA	4	GAAAGAAAGAAAGAAAGAAA	20
	NDA_contig_1572	SSR	REVERSE	298	18	55.16	55.56	CGTCGGTGGCTATTACTG
52	NDA_contig_4874	SSR	FORWARD	6	19	55.03	47.37	GATATCGATGCTCGTTGTG	276	584	584	TAA	3	TAATAATAATAATAATAA	18
	NDA_contig_4874	SSR	REVERSE	281	19	55.1	42.11	CCAAGCTGATTGTGATTTG
53	NDA_contig_1540	SSR	FORWARD	187	20	55.29	45	TCCCTCACTCATAATGCTTC	292	587	587	TTC	3	TTCTTCTTCTTCTTCTTC	18
	NDA_contig_1540	SSR	REVERSE	478	20	54.82	45	GTTGTTCAAGGAGGTCAAAG
54	NDA_contig_15334	SSR	FORWARD	31	20	55.17	40	ATACAAACCAACACGGAAAG	255	587	587	AT	2	ATATATATATAT	12
	NDA_contig_15334	SSR	REVERSE	285	20	54.15	45	TTCTATTTACACCCCAGGTC
55	NDA_contig_39931	SSR	FORWARD	289	18	54.99	50	AACACCATCATCCAGACG	261	592	592	GA	2	GAGAGAGAGAGAGAGA	16
	NDA_contig_39931	SSR	REVERSE	549	20	55.08	40	ATGCAGGAAACAATTACCAC
56	NDA_contig_24429	SSR	FORWARD	87	20	54.87	50	GAGATCGAACAGAGGTGAAG	299	593	593	AG	2	AGAGAGAGAGAG	12
	NDA_contig_24429	SSR	REVERSE	385	20	55.5	50	TCTCTTCTCTGCCATGTCTC
57	NDA_contig_24429	SSR	FORWARD	87	20	54.87	50	GAGATCGAACAGAGGTGAAG	299	593	593	AG	2	AGAGAGAGAGAGAGAGAGAGAGAGAGAGAGAGAGAGAGAGAGAGAGAGAGAGAGAGAGAGAGAGAGAG	68
	NDA_contig_24429	SSR	REVERSE	385	20	55.5	50	TCTCTTCTCTGCCATGTCTC
58	NDA_contig_24429	SSR	FORWARD	87	20	54.87	50	GAGATCGAACAGAGGTGAAG	299	593	593	AGA	3	AGAAGAAGAAGAAGAAGAAGAAGAAGAAGA	30
	NDA_contig_24429	SSR	REVERSE	385	20	55.5	50	TCTCTTCTCTGCCATGTCTC
59	NDA_contig_34202	SSR	FORWARD	256	20	56.01	50	TTTCTCTCCCCTCTTCAGTC	284	593	593	GCC	3	GCCGCCGCCGCCGCCGCC	18
	NDA_contig_34202	SSR	REVERSE	539	20	55.8	40	TTTATTATGTGGGGTTGGTG
60	NDA_contig_8000	SSR	FORWARD	2	18	55.84	55.56	ATCCATCCAGCACCTCTC	284	594	594	TA	2	TATATATATATATATATATATATATA	26
	NDA_contig_8000	SSR	REVERSE	285	20	54.53	45	AAACCTCTGGTCTAGCATTG
61	NDA_contig_11566	SSR	FORWARD	213	20	55.01	50	TTCCACTCCCACAGTCTATC	275	594	594	GTT	3	GTTGTTGTTGTTGTTGTTGTT	21
	NDA_contig_11566	SSR	REVERSE	487	20	54.35	45	ACTTGCACCACTCTATTTCC
62	NDA_contig_42552	SSR	FORWARD	74	20	54.71	40	TCAGTTTCAATGTTCTCGTG	272	596	596	TA	2	TATATATATATA	12
	NDA_contig_42552	SSR	REVERSE	345	19	55.49	42.11	AATCCCACCAAATGTCATC
63	NDA_contig_14164	SSR	FORWARD	252	20	54.97	50	AGGTCACAATACTCCACCAG	282	597	597	TGA	3	TGATGATGATGATGA	15
	NDA_contig_14164	SSR	REVERSE	533	20	54.98	45	GCTCTCAGATCAATTCCTTG
64	NDA_contig_17130	SSR	FORWARD	82	20	54.94	45	AGGCAGGGATTTATAGGAAC	280	597	597	CAT	3	CATCATCATCATCAT	15
	NDA_contig_17130	SSR	REVERSE	361	20	55.32	45	ATGCTAACACCCAAGAACAG
65	NDA_contig_26536	SSR	FORWARD	254	20	54.53	40	AAACTAGCCCATTTGCATAC	273	597	597	TCT	3	TCTTCTTCTTCTTCT	15
	NDA_contig_26536	SSR	REVERSE	526	20	54.81	45	GAATCAAGATGAGAGGAACG
66	NDA_contig_17850	SSR	FORWARD	101	20	55.7	45	ACAGGAGTCCTCCAATTTTC	288	599	599	GAA	3	GAAGAAGAAGAAGAA	15
	NDA_contig_17850	SSR	REVERSE	388	19	55.28	47.37	CTTTTAGGCCAAAGCTGAC
67	NDA_contig_19465	SSR	FORWARD	309	18	55.76	50	GCACTGAACAATGGTTGG	284	600	600	AT	2	ATATATATATATAT	14
	NDA_contig_19465	SSR	REVERSE	592	21	55.13	42.86	GCTCACATCTAAGACAAATCG
68	NDA_contig_26386	SSR	FORWARD	134	20	54.98	50	TCTAAGTCTTCCCCTTACCC	269	601	601	TCT	3	TCTTCTTCTTCTTCT	15
	NDA_contig_26386	SSR	REVERSE	402	20	54.87	45	ATAAGCTCAGCAACCTCTTG
69	NDA_contig_15117	SSR	FORWARD	249	20	55.06	40	TCCAATGGAAGATGGATTAG	286	602	602	CT	2	CTCTCTCTCTCT	12
	NDA_contig_15117	SSR	REVERSE	534	20	54.87	45	CATTGCACCATTCACTACAC
70	NDA_contig_17043	SSR	FORWARD	25	18	55.24	55.56	GACCTCTTTGGGTTCCAC	262	602	602	GAG	3	GAGGAGGAGGAGGAGGAG	18
	NDA_contig_17043	SSR	REVERSE	286	20	55.06	45	TCCTCATCTTCATCAACCTC
71	NDA_contig_42304	SSR	FORWARD	342	20	55.46	40	TTTCTGAGCATCGTATTTCC	258	602	602	AGC	3	AGCAGCAGCAGCAGC	15
	NDA_contig_42304	SSR	REVERSE	599	18	54.88	44.44	TTCCACATCCACCAATTC
72	NDA_contig_8290	SSR	FORWARD	4	19	54.87	47.37	CAACACGTTACATCCCAAG	257	604	604	AT	2	ATATATATATATAT	14
	NDA_contig_8290	SSR	REVERSE	260	20	54.82	45	GACAAAAACTGGACAGAAGG
73	NDA_contig_19586	SSR	FORWARD	246	19	54.84	42.11	AACTTGAAATGTGGGGTTC	280	604	604	ATT	3	ATTATTATTATTATTATTATT	21
	NDA_contig_19586	SSR	REVERSE	525	20	55.2	40	CAGCAACAACAATGAAGATG
74	NDA_contig_20942	SSR	FORWARD	153	20	54.62	45	CCATTTACCAACTTGGAGTC	286	604	604	TCT	3	TCTTCTTCTTCTTCT	15
	NDA_contig_20942	SSR	REVERSE	438	20	54.99	45	GAAAGACGACCAAACAAGAG
75	NDA_contig_17694	SSR	FORWARD	98	20	55.5	40	GGCAATAATTTTGTCCACAC	273	605	605	ATA	3	ATAATAATAATAATA	15
	NDA_contig_17694	SSR	REVERSE	370	20	54.37	40	CAAATGATGCTCACAAAGAG
76	NDA_contig_331	SSR	FORWARD	107	20	56.38	45	TGTTACACATGCACGATGAC	280	606	606	AGA	3	AGAAGAAGAAGAAGAAGAAGA	21
	NDA_contig_331	SSR	REVERSE	386	20	55.07	45	GAGCAACAGGAGAAGAATTG
77	NDA_contig_22419	SSR	FORWARD	13	21	54.19	42.86	GTAGGCTATAATGAACCGTTG	283	606	606	AAG	3	AAGAAGAAGAAGAAGAAG	18
	NDA_contig_22419	SSR	REVERSE	295	20	55.54	40	GATGTGAATGGAAATGCTTC
78	NDA_contig_26638	SSR	FORWARD	212	20	54.63	55	GGAGTGTGTGTACAGTGGTG	265	606	606	GTG	3	GTGGTGGTGGTGGTGGTG	18
	NDA_contig_26638	SSR	REVERSE	476	20	55.37	45	TATTTCCAAGGTGACTGCTC
79	NDA_contig_18843	SSR	FORWARD	359	20	54.57	45	TTTAGGATGTGCTTCTCTCC	233	607	607	AG	2	AGAGAGAGAGAG	12
	NDA_contig_18843	SSR	REVERSE	591	21	55	42.86	GTTGACACTCAAATTCTCTCG
80	NDA_contig_1566	SSR	FORWARD	69	20	55.24	45	ATCTGGAGAAAAGGAAGAGC	307	609	609	CTC	3	CTCCTCCTCCTCCTCCTC	18
	NDA_contig_1566	SSR	REVERSE	375	20	54.98	50	CTTGTCCTCTTCAGTCTTGG
81	NDA_contig_16315	SSR	FORWARD	179	20	54.97	40	TCTGGACCATGGAAAATTAC	283	609	609	AGC	3	AGCAGCAGCAGCAGC	15
	NDA_contig_16315	SSR	REVERSE	461	20	55.22	45	TTGTGATTCAGGGACCTAAG
82	NDA_contig_30099	SSR	FORWARD	130	22	55.13	40.91	TCCAGTTTCCTGATAATCTCTC	274	609	609	CTT	3	CTTCTTCTTCTTCTTCTTCTT	21
	NDA_contig_30099	SSR	REVERSE	403	20	54.66	40	TATGTGGCTATGATGAAACG
83	NDA_contig_33331	SSR	FORWARD	88	20	55.59	50	CATGGTGAAGGGTTCTAGTG	291	610	610	AT	2	ATATATATATATATATAT	18
	NDA_contig_33331	SSR	REVERSE	378	20	54.82	40	AGCAACAAGCTCAAAGAATC
84	NDA_contig_43338	SSR	FORWARD	172	20	54.9	40	GCTTGAGGGAATTGTTATTG	297	612	612	TGA	3	TGATGATGATGATGA	15
	NDA_contig_43338	SSR	REVERSE	468	20	55.12	40	ATGCAATGTGATGTGTTGAC
85	NDA_contig_5146	SSR	FORWARD	68	20	53.89	45	TGCTTGACTCAGTTCAGTTC	270	613	613	AAG	3	AAGAAGAAGAAGAAG	15
	NDA_contig_5146	SSR	REVERSE	337	20	56.77	50	GCTTACGCGGAGATAGTTTC
86	NDA_contig_5146	SSR	FORWARD	309	20	54.54	45	CCACCCATTGAAACTATCTC	271	613	613	TCT	3	TCTTCTTCTTCTTCTTCTTCTTCTTCTTCTTCT	33
	NDA_contig_5146	SSR	REVERSE	579	20	55.14	45	GCAGTGTGAATGTGTAAACG
87	NDA_contig_12269	SSR	FORWARD	302	20	55.3	40	TCAAGCATAAATTCCCAGAC	259	613	613	AAG	3	AAGAAGAAGAAGAAGAAG	18
	NDA_contig_12269	SSR	REVERSE	560	20	55.83	45	CATAAGGTCGCTTCATCAAC
88	NDA_contig_13492	SSR	FORWARD	315	20	54.3	50	CAAGCTAGCCCTTATACCAC	275	613	613	GGT	3	GGTGGTGGTGGTGGTGGTGGT	21
	NDA_contig_13492	SSR	REVERSE	589	21	54.89	42.86	AGATACCAATTAACCCTCCTG
89	NDA_contig_9203	SSR	FORWARD	340	20	54.7	50	GAGGGAAAGTGAGTGATGAG	262	615	615	TC	2	TCTCTCTCTCTCTCTC	16
	NDA_contig_9203	SSR	REVERSE	601	20	56.27	60	GAGGGTGACTAGAGGACCTG
90	NDA_contig_39611	SSR	FORWARD	215	20	55.47	45	TCCTCTATTTGAGGCTGATG	287	615	615	ATG	3	ATGATGATGATGATG	15
	NDA_contig_39611	SSR	REVERSE	501	20	54.98	40	CCTCTTTAACAACCAAATGC
91	NDA_contig_6018	SSR	FORWARD	271	20	54.44	55	GAGTAGCAGTGGGCTTAGAG	276	616	616	GGT	3	GGTGGTGGTGGTGGT	15
	NDA_contig_6018	SSR	REVERSE	546	20	54.95	50	CTGAACTGATTCCCTACGAG
92	NDA_contig_21134	SSR	FORWARD	324	18	54.7	50	CACCTGAACCTCCATTTG	270	617	617	GT	2	GTGTGTGTGTGTGTGT	16
	NDA_contig_21134	SSR	REVERSE	593	20	55.22	40	TACCGTTGGATCAACTTTTC
93	NDA_contig_13526	SSR	FORWARD	365	20	55.07	40	CATATTGGAGGCTTTTGAAG	252	620	620	TA	2	TATATATATATA	12
	NDA_contig_13526	SSR	REVERSE	616	20	56.1	40	AGATCGAAAGATCGAAAAGG
94	NDA_contig_8044	SSR	FORWARD	243	20	55.32	50	GTTGCGGATAGACAGCTAAG	280	623	623	TCA	3	TCATCATCATCATCATCATCA	21
	NDA_contig_8044	SSR	REVERSE	522	20	54.82	45	CAGGAAAAACTGGAGTCAAC
95	NDA_contig_19619	SSR	FORWARD	68	19	54.98	47.37	CAACAGAACCATTCACAGC	282	623	623	CAG	3	CAGCAGCAGCAGCAG	15
	NDA_contig_19619	SSR	REVERSE	349	20	54.75	45	TGACTCACTGTTTGAAGCAC
96	NDA_contig_45377	SSR	FORWARD	218	20	55.85	40	ATGGAATTGGTCACAAAGTG	285	628	628	CCA	3	CCACCACCACCACCACCACCA	21
	NDA_contig_45377	SSR	REVERSE	502	20	54.16	45	GGTGCATATAAGCTCCTTTC
97	NDA_contig_38748	SSR	FORWARD	245	20	54.97	45	TCATCCTGATCTCCATTCTC	285	629	629	TTC	3	TTCTTCTTCTTCTTCTTC	18
	NDA_contig_38748	SSR	REVERSE	529	20	53.41	40	TAATGATGAAGATGGTGAGG
98	NDA_contig_1626	SSR	FORWARD	154	20	55.82	50	CCCAACTCACTCTGTTTCAG	283	630	630	GT	2	GTGTGTGTGTGTGT	14
	NDA_contig_1626	SSR	REVERSE	436	20	54.97	45	GCTTTCTTTCTTTCCCTCTC
99	NDA_contig_19905	SSR	FORWARD	235	20	55.33	45	TTGCAACAACCCCTAACTAC	266	630	630	TC	2	TCTCTCTCTCTCTCTC	16
	NDA_contig_19905	SSR	REVERSE	500	20	54.57	40	AACAAAGACCTTTTGCTGAC
100	NDA_contig_17431	SSR	FORWARD	9	21	55.62	42.86	GCAAATCTCTCAACCCTAAAC	283	631	631	TC	2	TCTCTCTCTCTC	12
	NDA_contig_17431	SSR	REVERSE	291	20	55.58	50	GGAGTTGAAGAAAGGGAGAG
101	NDA_contig_21647	SSR	FORWARD	1	20	54.44	45	CCACAACCATCCTAATAACC	290	631	631	TCC	3	TCCTCCTCCTCCTCC	15
	NDA_contig_21647	SSR	REVERSE	290	20	54.9	45	GAATGGTCGACTTGAAAGAG
102	NDA_contig_10650	SSR	FORWARD	280	20	54.69	50	AGAGCAGTGGAGAGAAACAG	273	632	632	AG	2	AGAGAGAGAGAGAGAG	16
	NDA_contig_10650	SSR	REVERSE	552	20	54.18	50	TACCTCAGAGGGAATCTCAC
103	NDA_contig_17409	SSR	FORWARD	243	20	55.01	45	ATGATCACCCTCAAGTTCTG	301	632	632	TCT	3	TCTTCTTCTTCTTCTTCTTCTTCTTCT	27
	NDA_contig_17409	SSR	REVERSE	543	20	54.78	40	TGAAGAAAATAAGCCCAGAG
104	NDA_contig_12268	SSR	FORWARD	74	20	55.83	40	TGAGAATTTCTTGCAAGCTC	281	456	456	AAG	3	AAGAAGAAGAAGAAG	15
	NDA_contig_12268	SSR	REVERSE	354	20	56.52	45	CAGGCTAAAACAAACCCTTC
105	NDA_contig_20862	SSR	FORWARD	128	20	54.4	50	GTGGGTCATGTCCTCTTTAC	280	456	456	TG	2	TGTGTGTGTGTGTGTG	16
	NDA_contig_20862	SSR	REVERSE	407	20	55.75	50	CACACTGCCTGGTCTTATTC
106	NDA_contig_35735	SSR	FORWARD	138	20	54.36	40	TCTTCTTCACCTTTGGAATC	287	456	456	TTC	3	TTCTTCTTCTTCTTCTTC	18
	NDA_contig_35735	SSR	REVERSE	424	20	55.37	40	GCATTAGCTTTGAAGAATGC
107	NDA_contig_41860	SSR	FORWARD	105	20	54.95	50	AACTACTCCACGATCACCAC	285	456	456	TA	2	TATATATATATA	12
	NDA_contig_41860	SSR	REVERSE	389	20	54.71	40	AATTGTAGCTGCCAAAACTC
108	NDA_contig_4832	SSR	FORWARD	93	20	54.84	45	TCTTGAGGAAGCCAGTAAAG	284	458	458	AC	2	ACACACACACACACACAC	18
	NDA_contig_4832	SSR	REVERSE	376	19	55.66	47.37	GGTGGTCCTTAAGCAAATG
109	NDA_contig_22868	SSR	FORWARD	95	20	55.55	50	TGAGATAGTGGAGCTTCAGG	279	458	458	TTC	3	TTCTTCTTCTTCTTC	15
	NDA_contig_22868	SSR	REVERSE	373	20	54.91	45	AAGGGAGGAGATGAGAAAAC
110	NDA_contig_17632	SSR	FORWARD	10	20	54.71	45	GGTTTAGGTTGTGGAGTTTG	277	459	459	AT	2	ATATATATATAT	12
	NDA_contig_17632	SSR	REVERSE	286	20	55.24	40	ATAAACATGCTCGAACCAAC
111	NDA_contig_46504	SSR	FORWARD	136	20	56.1	40	AAACGTTGATGAAAGTGGTG	280	460	460	GAT	3	GATGATGATGATGAT	15
	NDA_contig_46504	SSR	REVERSE	415	20	53.79	40	TCCAACATAGAAGACAAACG
112	NDA_contig_22079	SSR	FORWARD	141	19	55.57	47.37	GGTTTCGGATTGCTACATC	271	462	462	AT	2	ATATATATATATATATATATATATAT	26
	NDA_contig_22079	SSR	REVERSE	411	20	53.29	40	GTGATATTCACAGCTTTTGG
113	NDA_contig_27412	SSR	FORWARD	321	20	55.13	50	TCACAGATCCTCTTGTCCTC	292	633	633	TTTC	4	TTTCTTTCTTTCTTTCTTTC	20
	NDA_contig_27412	SSR	REVERSE	612	19	54.95	42.11	TGAAACTGCAAAGAGATGC
114	NDA_contig_15035	SSR	FORWARD	85	20	55.26	50	TAGAGAAAGGGAGAGGAAGG	282	634	634	GAT	3	GATGATGATGATGAT	15
	NDA_contig_15035	SSR	REVERSE	366	20	55.13	45	ACTCTTTTCCTTGGGCTATC
115	NDA_contig_10613	SSR	FORWARD	44	20	54.82	40	GAAACATTTTCTCCATCAGC	267	639	639	ATC	3	ATCATCATCATCATC	15
	NDA_contig_10613	SSR	REVERSE	310	20	55.32	45	AAGTACCCAGCATGACTTTG
116	NDA_contig_32192	SSR	FORWARD	191	20	54.63	45	CCTCAATGGAGATAATGGAG	305	639	639	CTT	3	CTTCTTCTTCTTCTT	15
	NDA_contig_32192	SSR	REVERSE	495	20	54.66	40	AGAAGCATTTCCAGTTGAAG
117	NDA_contig_18924	SSR	FORWARD	7	20	54.82	45	CTGAGTTGGTTCAAGTTTCC	290	640	640	CAA	3	CAACAACAACAACAA	15
	NDA_contig_18924	SSR	REVERSE	296	20	55.34	50	AGTGCTGGTCTGTTGAACTC
118	NDA_contig_39424	SSR	FORWARD	65	20	54.94	40	CAAAAGGAATTGAGGAACAG	288	640	640	AC	2	ACACACACACACAC	14
	NDA_contig_39424	SSR	REVERSE	352	20	55.45	50	TTACCCAAGCTCTGTCTGTC
119	NDA_contig_47541	SSR	FORWARD	140	20	54.99	50	ATGGTCAGACAGAGAGATGG	280	640	640	TCT	3	TCTTCTTCTTCTTCT	15
	NDA_contig_47541	SSR	REVERSE	419	20	54.23	40	TAAATGCTGCAGTAAACCAG
120	NDA_contig_9567	SSR	FORWARD	3	20	55.74	45	TCCTATAACGCTCTTCAACG	292	641	641	TG	2	TGTGTGTGTGTG	12
	NDA_contig_9567	SSR	REVERSE	294	20	55.04	50	CCTTCTGGTAGTGTCGAAAG
121	NDA_contig_30543	SSR	FORWARD	39	20	55.16	45	AGTCCTAATGTTGTCGTTGG	298	641	641	CTG	3	CTGCTGCTGCTGCTG	15
	NDA_contig_30543	SSR	REVERSE	336	20	54.95	40	ATTGATTCCATCTGAACCAG
122	NDA_contig_48160	SSR	FORWARD	115	20	54.89	45	AACCCCTTTTCACTCCTTAC	306	641	641	CCA	3	CCACCACCACCACCA	15
	NDA_contig_48160	SSR	REVERSE	420	20	55.05	40	TCATTGGGGTTTGTTTAGTC
123	NDA_contig_1678	SSR	FORWARD	204	20	54.23	40	GTTTTAACGTCGGTTTTAGG	282	644	644	CGA	3	CGACGACGACGACGA	15
	NDA_contig_1678	SSR	REVERSE	485	20	54.91	55	GTCAGATCCGTACGAGAGAG
124	NDA_contig_1641	SSR	FORWARD	297	20	54.49	40	TTGGACTATGTGAAACATGC	280	645	645	TA	2	TATATATATATATATATA	18
	NDA_contig_1641	SSR	REVERSE	576	20	55.38	45	ATTAGGGGAATACCCAACAC
125	NDA_contig_541	SSR	FORWARD	76	20	54.85	40	ATTTCATTGACAAGGGTCAC	291	646	646	AT	2	ATATATATATAT	12
	NDA_contig_541	SSR	REVERSE	366	20	55.53	50	ACAAGACTGACAGGAGCAAG
126	NDA_contig_23271	SSR	FORWARD	168	20	55.09	40	CTCCAACAAGCAAAGAAATC	282	649	649	GGT	3	GGTGGTGGTGGTGGT	15
	NDA_contig_23271	SSR	REVERSE	449	20	55.64	45	ATGACAGTTGCGTTTCTAGC
127	NDA_contig_18392	SSR	FORWARD	326	20	55.25	40	TTCCTCAAAGTCAAACAACC	284	650	650	CTC	3	CTCCTCCTCCTCCTC	15
	NDA_contig_18392	SSR	REVERSE	609	20	55.35	40	TCAAAGTGGAGGAAAATCAG
128	NDA_contig_22283	SSR	FORWARD	188	20	54.95	40	ATCCATCCTCAAACATCAAG	282	652	652	ACC	3	ACCACCACCACCACC	15
	NDA_contig_22283	SSR	REVERSE	469	20	55.49	50	GAGGCGGAGGAGAATAATAC
129	NDA_contig_2361	SSR	FORWARD	327	20	55.07	50	TCTACCACCTCGATTACCAC	269	655	655	CCT	3	CCTCCTCCTCCTCCT	15
	NDA_contig_2361	SSR	REVERSE	595	18	54.78	44.44	GTGGTCATTCGCAAAATC
130	NDA_contig_28402	SSR	FORWARD	23	20	54.71	45	GAGAACGTATGGGAATGAAG	276	655	655	GAC	3	GACGACGACGACGAC	15
	NDA_contig_28402	SSR	REVERSE	298	20	54.64	45	CTCATCCTTTCATCCAAGTC
131	NDA_contig_47678	SSR	FORWARD	292	20	54.49	40	AATGAAGACTTTCGGTTCTG	291	655	655	AAG	3	AAGAAGAAGAAGAAG	15
	NDA_contig_47678	SSR	REVERSE	582	20	54.25	40	ATAAAACATGTGCACACACC
132	NDA_contig_5486	SSR	FORWARD	15	19	55.18	47.37	AACATTCAGAACGGGAGAG	293	658	658	GA	2	GAGAGAGAGAGAGAGA	16
	NDA_contig_5486	SSR	REVERSE	307	20	55.72	45	GTTGACGAGTTTGATGAAGG
133	NDA_contig_15137	SSR	FORWARD	348	20	55.44	50	CAGAGAAGCGAGCAGATTAC	264	659	659	AT	2	ATATATATATAT	12
	NDA_contig_15137	SSR	REVERSE	611	20	54.43	40	TTTAGCATTTCCCCATAGAC
134	NDA_contig_15119	SSR	FORWARD	325	20	55.74	50	ACTCTGGCTTGCTGTTGTAG	277	666	666	GGC	3	GGCGGCGGCGGCGGC	15
	NDA_contig_15119	SSR	REVERSE	601	20	55.06	40	CTAACTTCATTTTCGCCATC
135	NDA_contig_5399	SSR	FORWARD	383	19	54.58	47.37	GCAAAATACCCCTGGTAAC	286	670	670	TGG	3	TGGTGGTGGTGGTGGTGGTGG	21
	NDA_contig_5399	SSR	REVERSE	668	20	55.3	40	TGCATCCATCTTTCTAAACC
136	NDA_contig_38378	SSR	FORWARD	295	20	54.49	45	GTTTGTGCTGACATAGCAAG	290	671	671	TC	2	TCTCTCTCTCTCTC	14
	NDA_contig_38378	SSR	REVERSE	584	20	54.79	50	GAAGAGGTTCCTGTGAGTTG
137	NDA_contig_39275	SSR	FORWARD	339	20	55.34	45	TCCATCAAGGAAGAAGAGTG	277	671	671	TA	2	TATATATATATA	12
	NDA_contig_39275	SSR	REVERSE	615	20	54.86	40	GGGCATGCTATTATTGAAAC
138	NDA_contig_5236	SSR	FORWARD	384	20	52.93	40	TACTTTGACCAACAAAGAGG	283	674	674	AT	2	ATATATATATAT	12
	NDA_contig_5236	SSR	REVERSE	666	20	54.99	45	ATGTGGTTAGTCCCACAAAG
139	NDA_contig_13013	SSR	FORWARD	317	20	54.48	40	AAACCTCTTGATTCACTTGC	310	677	677	TTC	3	TTCTTCTTCTTCTTC	15
	NDA_contig_13013	SSR	REVERSE	626	20	54.98	40	CTTACTTGCACCCAATTTTC
140	NDA_contig_15245	SSR	FORWARD	149	20	54.94	40	CCCAATTCAAGAACAAAGAG	262	678	678	CCA	3	CCACCACCACCACCA	15
	NDA_contig_15245	SSR	REVERSE	410	20	55.67	45	CTTAATGATGGAACCTGTGC
141	NDA_contig_10658	SSR	FORWARD	122	20	55.09	50	GAGACTAGCCAACTGCATTC	268	679	679	CT	2	CTCTCTCTCTCTCTCTCTCT	20
	NDA_contig_10658	SSR	REVERSE	389	20	56.2	40	TGCTATTGCATATGGGTTTC
142	NDA_contig_36225	SSR	FORWARD	338	20	55.33	50	CCTACCCATCAGATCACAAC	313	680	680	AT	2	ATATATATATATATATAT	18
	NDA_contig_36225	SSR	REVERSE	650	20	55	40	GAGGCTTCAAAATCTCATTG
143	NDA_contig_38057	SSR	FORWARD	326	20	56.35	45	TGCTTTTATCACTCCGTGAC	280	681	681	CAC	3	CACCACCACCACCAC	15
	NDA_contig_38057	SSR	REVERSE	605	20	55.11	50	CAGCTAGATCGAGGTTGTTC
144	NDA_contig_4693	SSR	FORWARD	3	18	57.95	44.44	TTGGCCGGCATATAATTG	270	682	682	AT	2	ATATATATATAT	12
	NDA_contig_4693	SSR	REVERSE	272	18	55.05	44.44	ATTAAAATGGGGCGACTC
145	NDA_contig_34665	SSR	FORWARD	286	19	55.19	42.11	CAAGCCAAACATTTCACAG	280	682	682	AT	2	ATATATATATATATATATATATATAT	26
	NDA_contig_34665	SSR	REVERSE	565	20	54.99	45	TAGCTTCTTCAAGCTTCACC
146	NDA_contig_24370	SSR	FORWARD	4	20	56.11	40	AATCCAGGCTCTAAAAATGC	275	683	683	AT	2	ATATATATATATAT	14
	NDA_contig_24370	SSR	REVERSE	278	20	55.35	40	TTCTCCTTTTGGAATGTCAG
147	NDA_contig_4007	SSR	FORWARD	409	20	55.09	45	GGGAGCTGTAATATTTGCTG	278	688	688	AG	2	AGAGAGAGAGAGAG	14
	NDA_contig_4007	SSR	REVERSE	686	19	55.4	47.37	AAGGGGAACCCATATCTTC
148	NDA_contig_45297	SSR	FORWARD	402	20	55.01	45	GAACGGTATTGTTAGCAAGG	280	690	690	TTTC	4	TTTCTTTCTTTCTTTCTTTC	20
	NDA_contig_45297	SSR	REVERSE	681	21	54.4	42.86	TGCTATCATCTATCAGGAACC
149	NDA_contig_5793	SSR	FORWARD	238	20	55	40	CCAATGCTTCTTCAGAAATC	280	693	693	CTT	3	CTTCTTCTTCTTCTTCTTCTT	21
	NDA_contig_5793	SSR	REVERSE	517	20	55.88	40	GAATGTGAAGGCAGTTTTTG
150	NDA_contig_9124	SSR	FORWARD	374	20	53.55	45	AAGAGAGAGAGGAATCATCG	283	693	693	TTG	3	TTGTTGTTGTTGTTG	15
	NDA_contig_9124	SSR	REVERSE	656	20	53	40	ACAATGCTAGCAAGTGAATC
151	NDA_contig_9404	SSR	FORWARD	2	20	55.75	45	TCTCTGCGTTTTCTGTCTTC	279	693	693	CTT	3	CTTCTTCTTCTTCTT	15
	NDA_contig_9404	SSR	REVERSE	280	20	54.98	40	GCTGGGTTCTTAACAAAATG
152	NDA_contig_23430	SSR	FORWARD	38	20	55.05	50	AGTTACAACTCCACCACCAG	272	694	694	CCT	3	CCTCCTCCTCCTCCTCCTCCT	21
	NDA_contig_23430	SSR	REVERSE	309	19	55.04	42.11	TTTCTGCTTTGCACAGTTC
153	NDA_contig_4628	SSR	FORWARD	51	20	54.5	45	AAGACGGCATACGAGATTAC	268	701	701	AG	2	AGAGAGAGAGAGAG	14
	NDA_contig_4628	SSR	REVERSE	318	20	55.38	40	ATAATTGGCACAGCAATAGG
154	NDA_contig_34605	SSR	FORWARD	359	19	54.44	42.11	AGCTTGGATGTTGAATGTG	266	703	703	AGA	3	AGAAGAAGAAGAAGAAGA	18
	NDA_contig_34605	SSR	REVERSE	624	20	54.79	45	GGAAGCCTTATTTTCTCTCC
155	NDA_contig_7021	SSR	FORWARD	47	20	54.8	40	ATATTACAACCCATGCATCC	270	705	705	CCT	3	CCTCCTCCTCCTCCT	15
	NDA_contig_7021	SSR	REVERSE	316	20	55.05	40	GGCTTGAATAACAGAAATGC
156	NDA_contig_35998	SSR	FORWARD	218	20	55.16	40	AAAGTTCATGCGATGGTATC	287	705	705	GAA	3	GAAGAAGAAGAAGAA	15
	NDA_contig_35998	SSR	REVERSE	504	20	55.23	50	ATCTCAGGCTTCTTCTCCTC
157	NDA_contig_30984	SSR	FORWARD	376	20	54.48	40	AGGTGCAAAAGGAGATATTG	274	706	706	AGAA	4	AGAAAGAAAGAAAGAAAGAA	20
	NDA_contig_30984	SSR	REVERSE	649	20	55.47	40	TAGGAAAAGACGAATCATCG
158	NDA_contig_42224	SSR	FORWARD	32	19	54.7	42.11	GTGCCAATGGATTTATGTG	279	706	706	TGA	3	TGATGATGATGATGA	15
	NDA_contig_42224	SSR	REVERSE	310	20	55.63	50	TAGTTCTGCCTCCAACTCTG
159	NDA_contig_31930	SSR	FORWARD	1	18	58.96	55.56	AGCCGCTCCAACTCAAAC	275	707	707	AT	2	ATATATATATATATATATATATATAT	26
	NDA_contig_31930	SSR	REVERSE	275	20	56.37	45	ATCAAGGTTATGGGATCCTG
160	NDA_contig_10277	SSR	FORWARD	40	19	55.43	52.63	GACTTCTCCCACGTGATTC	287	709	709	TCT	3	TCTTCTTCTTCTTCTTCTTCTTCTTCT	27
	NDA_contig_10277	SSR	REVERSE	326	20	54.51	45	ATCGCCTGAGTTTATGTAGG
161	NDA_contig_2116	SSR	FORWARD	320	20	55.46	40	TCTTAATCACCGAATCAAGC	291	710	710	TTG	3	TTGTTGTTGTTGTTG	15
	NDA_contig_2116	SSR	REVERSE	610	20	55.48	40	AAAATAACGTCGACAACAGC
162	NDA_contig_10310	SSR	FORWARD	416	20	55.77	45	GAATAAACACACGCGTTACC	278	710	710	AT	2	ATATATATATATATATAT	18
	NDA_contig_10310	SSR	REVERSE	693	20	55.33	45	TATAAGATTGCCGTCTCCAC
163	NDA_contig_2567	SSR	FORWARD	47	20	55.19	40	AGCAAAACATGGAATGACTC	269	711	711	AT	2	ATATATATATAT	12
	NDA_contig_2567	SSR	REVERSE	315	20	54.77	45	AAGTTCTGCAGCCTGTTTAC
164	NDA_contig_19745	SSR	FORWARD	306	20	54.71	45	GGTCTGGATAATCGAACAAG	262	714	714	GAG	3	GAGGAGGAGGAGGAG	15
	NDA_contig_19745	SSR	REVERSE	567	20	55.12	45	TCTCAAACCCTAACAACCAC
165	NDA_contig_30879	SSR	FORWARD	362	21	55.13	42.86	TCCCCTAGCATAAATACTTCC	281	716	716	CCA	3	CCACCACCACCACCACCA	18
	NDA_contig_30879	SSR	REVERSE	642	20	54.91	45	TTAGAGCTGATGGAGAAAGC
166	NDA_contig_33692	SSR	FORWARD	273	20	55.15	45	TCCTCATTGAAGTCTGTTCC	299	717	717	TCT	3	TCTTCTTCTTCTTCT	15
	NDA_contig_33692	SSR	REVERSE	571	20	54.94	40	CAAGAAAGTGATTTGGAAGG
167	NDA_contig_12434	SSR	FORWARD	273	20	54.55	45	TGTTTCACATGTAGCTGTCC	274	722	722	CCA	3	CCACCACCACCACCA	15
	NDA_contig_12434	SSR	REVERSE	546	20	55.35	40	TTTTGAGAAGGGTGAGATTG
168	NDA_contig_1565	SSR	FORWARD	42	20	55.09	50	GCCATGTCTGTTAGAGAAGC	311	723	723	AAG	3	AAGAAGAAGAAGAAGAAG	18
	NDA_contig_1565	SSR	REVERSE	352	20	55.4	55	GAGGAGGAGACTGAACTTCC
169	NDA_contig_1565	SSR	FORWARD	238	20	54.95	50	GAAGTGGTTGAGCAAGAGAC	286	723	723	CTC	3	CTCCTCCTCCTCCTCCTC	18
	NDA_contig_1565	SSR	REVERSE	523	20	54.63	40	AATGGCAAGCACTATCTTTC
170	NDA_contig_12690	SSR	FORWARD	217	20	54.99	40	GTGAAGCAAAAGGAAAACAC	284	726	726	TCA	3	TCATCATCATCATCA	15
	NDA_contig_12690	SSR	REVERSE	500	20	55.01	45	CAGAACCGTGGTAATTAAGC
171	NDA_contig_13890	SSR	FORWARD	400	20	55	55	GTGGTACTGAGCTTCTGAGG	279	727	727	CCA	3	CCACCACCACCACCACCA	18
	NDA_contig_13890	SSR	REVERSE	678	20	55	55	AGGAGAGGATACGGAGGTAG
172	NDA_contig_44831	SSR	FORWARD	276	20	55.74	40	GTTTTTGCCTTTGTATGGTG	270	727	727	CCA	3	CCACCACCACCACCA	15
	NDA_contig_44831	SSR	REVERSE	545	20	55.15	40	CAGCATCATTGTTAATGCAC
173	NDA_contig_13949	SSR	FORWARD	54	19	55.87	52.63	GTCACGCTCTCACCTTTTC	279	731	731	TAA	3	TAATAATAATAATAATAATAA	21
	NDA_contig_13949	SSR	REVERSE	332	21	55.01	42.86	TTGAGCAAGAGTTAGATCAGC
174	NDA_contig_4595	SSR	FORWARD	32	20	53.35	40	AACCTTTTCCAATCTCAGTC	328	732	732	GAA	3	GAAGAAGAAGAAGAAGAA	18
	NDA_contig_4595	SSR	REVERSE	359	20	54.62	45	CCCACAATTGTTTCCTCTAC
175	NDA_contig_4595	SSR	FORWARD	439	20	55.46	40	AAGAGATTGATGAAGCGATG	280	732	732	TTG	3	TTGTTGTTGTTGTTG	15
	NDA_contig_4595	SSR	REVERSE	718	20	55.22	40	TGGACGAAAAAGACCATAAC
176	NDA_contig_4595	SSR	FORWARD	439	20	55.46	40	AAGAGATTGATGAAGCGATG	280	732	732	GAT	3	GATGATGATGATGAT	15
	NDA_contig_4595	SSR	REVERSE	718	20	55.22	40	TGGACGAAAAAGACCATAAC
177	NDA_contig_10782	SSR	FORWARD	292	19	55.19	47.37	TCAACCCTCGAGTAAAACC	275	732	732	GGA	3	GGAGGAGGAGGAGGAGGAGGA	21
	NDA_contig_10782	SSR	REVERSE	566	20	55.67	45	ACATGTCCTTGTGTCAATCC
178	NDA_contig_15001	SSR	FORWARD	304	20	55.29	45	ATATCCAACCGTAGCACTTG	294	735	735	CCT	3	CCTCCTCCTCCTCCT	15
	NDA_contig_15001	SSR	REVERSE	597	20	55.19	55	CCAGAAGCTGACACTAGAGG
179	NDA_contig_2120	SSR	FORWARD	75	20	54.48	45	TCATAAGCCCTTAGTTGTCC	271	736	736	AT	2	ATATATATATAT	12
	NDA_contig_2120	SSR	REVERSE	345	20	55.5	40	TGAAGAGAAAAATGGTGAGC
180	NDA_contig_23822	SSR	FORWARD	368	19	55.35	47.37	GTCATCGGAGTTGGATTTC	284	742	742	TG	2	TGTGTGTGTGTG	12
	NDA_contig_23822	SSR	REVERSE	651	19	53.67	47.37	GCGTTTTTCACTCTAGTCG
181	NDA_contig_24537	SSR	FORWARD	7	20	55.37	40	GAATGTTCAACCCAAACAAC	275	742	742	TA	2	TATATATATATA	12
	NDA_contig_24537	SSR	REVERSE	281	20	54.65	40	ATGAAGAAGCGAAACAACTC
182	NDA_contig_12470	SSR	FORWARD	81	20	56.5	40	AATTACTCATTTGCCCCATC	280	747	747	ACC	3	ACCACCACCACCACCACC	18
	NDA_contig_12470	SSR	REVERSE	360	20	54.31	40	AATGTCGAAGATGGTAAAGG
183	NDA_contig_14336	SSR	FORWARD	21	20	55.17	50	TCTGCAGTAACAGCACTCAG	280	748	748	CAT	3	CATCATCATCATCATCAT	18
	NDA_contig_14336	SSR	REVERSE	300	20	54.64	45	CATTCTCATGTCCCTTTCTC
184	NDA_contig_14336	SSR	FORWARD	21	20	55.17	50	TCTGCAGTAACAGCACTCAG	280	748	748	TGA	3	TGATGATGATGATGATGA	18
	NDA_contig_14336	SSR	REVERSE	300	20	54.64	45	CATTCTCATGTCCCTTTCTC
185	NDA_contig_1436	SSR	FORWARD	136	20	55.17	45	CAAGTTGAACAGCACACAAC	289	749	749	AT	2	ATATATATATAT	12
	NDA_contig_1436	SSR	REVERSE	424	20	55.03	45	GAGAAGCATAATGGAAGTGC
186	NDA_contig_19174	SSR	FORWARD	444	20	55.1	45	CTATGGCCGAATTTCTACTG	265	749	749	AT	2	ATATATATATATAT	14
	NDA_contig_19174	SSR	REVERSE	708	20	55.05	45	CAGCTTCCTATTTCCATCAG
187	NDA_contig_15132	SSR	FORWARD	102	21	55.11	42.86	CGTCTACAAGGTAATGCAAAC	285	751	751	ATA	3	ATAATAATAATAATAATA	18
	NDA_contig_15132	SSR	REVERSE	386	20	54.87	50	ACTGAGGATACTGTGGATGG
188	NDA_contig_27592	SSR	FORWARD	475	20	53.9	45	GGAGGAGACAATTATCAAGC	278	752	752	AAT	3	AATAATAATAATAATAAT	18
	NDA_contig_27592	SSR	REVERSE	752	21	54.88	42.86	GTGGAGAATGTTAAACACAGC
189	NDA_contig_31784	SSR	FORWARD	161	20	56.08	40	TGAAATTCCATTGGAGTCAG	275	756	756	ACA	3	ACAACAACAACAACAACAACAACAACA	27
	NDA_contig_31784	SSR	REVERSE	435	20	55.23	45	GCTGAGTTTCAGCTTCATTC
190	NDA_contig_16898	SSR	FORWARD	439	20	55.2	50	CTGAGTTGCTAGGGTCTTTG	306	759	759	GAA	3	GAAGAAGAAGAAGAA	15
	NDA_contig_16898	SSR	REVERSE	744	20	55.7	45	CCGTGATGGTATAGTTTTGC
191	NDA_contig_16481	SSR	FORWARD	20	19	56.29	47.37	GGAAGTGGAAATGTTGGTG	272	761	761	GGA	3	GGAGGAGGAGGAGGA	15
	NDA_contig_16481	SSR	REVERSE	291	20	54.9	50	GCTTCAGATACAGGCCATAC
192	NDA_contig_19984	SSR	FORWARD	469	20	55.94	40	TAAGAAAGTTTGCTGCTTGG	279	761	761	TGA	3	TGATGATGATGATGA	15
	NDA_contig_19984	SSR	REVERSE	747	20	53.85	40	TTTTGAAGTCTGATGCTGTC
193	NDA_contig_16675	SSR	FORWARD	173	20	55.26	45	ACACTCATTTCAGGAGCAAC	278	762	762	TTA	3	TTATTATTATTATTATTA	18
	NDA_contig_16675	SSR	REVERSE	450	20	54.97	45	CATTAGATGGCTGTGATGTG
194	NDA_contig_33988	SSR	FORWARD	110	19	54.81	47.37	CAGAATTCCCTCCTTTGAG	275	763	763	AAT	3	AATAATAATAATAAT	15
	NDA_contig_33988	SSR	REVERSE	384	20	55.04	45	GTTGCTACCCTTTTCAACTG
195	NDA_contig_24459	SSR	FORWARD	19	20	52.51	40	CTTGCTCAAATGAGTATTCC	237	764	764	AT	2	ATATATATATATATAT	16
	NDA_contig_24459	SSR	REVERSE	255	20	53.92	45	GAGTTCGGAGGATGATTAAG
196	NDA_contig_24372	SSR	FORWARD	371	20	55.48	40	AAGCGATGAACGTGTTTTAC	280	765	765	TA	2	TATATATATATATATATA	18
	NDA_contig_24372	SSR	REVERSE	650	20	54.68	40	TTTCATTGTATCTGGTGCAG
197	NDA_contig_27961	SSR	FORWARD	197	19	55.16	47.37	CTCTCAAATGCGAACACAC	272	765	765	AGA	3	AGAAGAAGAAGAAGA	15
	NDA_contig_27961	SSR	REVERSE	468	20	55.3	40	TTGAGTAGGAATTTGCATCC
198	NDA_contig_4567	SSR	FORWARD	192	20	54.95	45	TGAAGGATGGAGGATAACAC	272	768	768	GT	2	GTGTGTGTGTGTGTGTGTGTGT	22
	NDA_contig_4567	SSR	REVERSE	463	20	55.38	50	GGGAAGAGGGAAGATAACTG
199	NDA_contig_4567	SSR	FORWARD	192	20	54.95	45	TGAAGGATGGAGGATAACAC	272	768	768	TA	2	TATATATATATATA	14
	NDA_contig_4567	SSR	REVERSE	463	20	55.38	50	GGGAAGAGGGAAGATAACTG
200	NDA_contig_17013	SSR	FORWARD	1	20	55.71	40	TGAAAACTGCCTCGATTAAG	279	769	769	ATC	3	ATCATCATCATCATC	15
	NDA_contig_17013	SSR	REVERSE	279	20	54.52	45	TACATAGCTCAGCTGCAAAG
201	NDA_contig_70	SSR	FORWARD	57	20	55.34	45	CCCACAAAAGTATCCATCAC	287	770	770	AAACC	5	AAACCAAACCAAACCAAACCAAACCAAACC	30
	NDA_contig_70	SSR	REVERSE	343	20	54.66	40	GTCTTTGTGGGTTGTTTTTC
202	NDA_contig_4382	SSR	FORWARD	226	20	55.13	45	AATTTCCCAGCTTCTACTCC	284	770	770	CAG	3	CAGCAGCAGCAGCAGCAG	18
	NDA_contig_4382	SSR	REVERSE	509	20	54.85	40	ACCAGAATTCAAACCATCAC
203	NDA_contig_15230	SSR	FORWARD	266	20	55.44	45	GAATAAAGCTGCAACTGCTC	286	770	770	TCT	3	TCTTCTTCTTCTTCT	15
	NDA_contig_15230	SSR	REVERSE	551	20	53.97	40	TTGTTGTTGCTTATGAGAGG
204	NDA_contig_1358	SSR	FORWARD	249	20	55.43	40	TTTGCATCATGAGTATGTGG	273	772	772	AAG	3	AAGAAGAAGAAGAAGAAGAAGAAGAAGAAGAAGAAG	36
	NDA_contig_1358	SSR	REVERSE	521	20	54.76	40	CAGTTTCTTCCATGGTTTTC
205	NDA_contig_4496	SSR	FORWARD	469	20	56.28	45	ATCCCATAACCAACTGGAAC	285	776	776	ATC	3	ATCATCATCATCATC	15
	NDA_contig_4496	SSR	REVERSE	753	20	55.63	50	TCCAGTTGAAGCTACTCCAG
206	NDA_contig_12345	SSR	FORWARD	22	20	55.45	45	ACGGCATACGAGATTACAAG	280	776	776	GAT	3	GATGATGATGATGATGAT	18
	NDA_contig_12345	SSR	REVERSE	301	20	55.31	40	CGTATTCCTCTTTGCTTTTG
207	NDA_contig_29316	SSR	FORWARD	11	20	54.89	45	CTCTAACCAAAACCCACTTG	274	776	776	AAG	3	AAGAAGAAGAAGAAG	15
	NDA_contig_29316	SSR	REVERSE	284	20	55.3	40	TTTAGGGTTGAATCTCATGC
208	NDA_contig_4410	SSR	FORWARD	88	20	55.66	50	TTAGGCGTAAGGACAGACAG	282	778	778	AC	2	ACACACACACACACACACAC	20
	NDA_contig_4410	SSR	REVERSE	369	20	56.01	40	ATGTTGAAACCATTGACAGC
209	NDA_contig_4410	SSR	FORWARD	88	20	55.66	50	TTAGGCGTAAGGACAGACAG	282	778	778	AG	2	AGAGAGAGAGAG	12
	NDA_contig_4410	SSR	REVERSE	369	20	56.01	40	ATGTTGAAACCATTGACAGC
210	NDA_contig_90	SSR	FORWARD	401	20	54.92	45	AGAAGGATGGATCTGTGATG	294	779	779	AT	2	ATATATATATATATATATATAT	22
	NDA_contig_90	SSR	REVERSE	694	20	55.1	40	AATCATGGATGAAGAAGTGC
211	NDA_contig_90	SSR	FORWARD	401	20	54.92	45	AGAAGGATGGATCTGTGATG	294	779	779	AG	2	AGAGAGAGAGAGAGAGAGAGAGAG	24
	NDA_contig_90	SSR	REVERSE	694	20	55.1	40	AATCATGGATGAAGAAGTGC
212	NDA_contig_14727	SSR	FORWARD	289	20	54.89	45	GTGTTCTTGAAAGCCTCATC	270	781	781	ATC	3	ATCATCATCATCATCATC	18
	NDA_contig_14727	SSR	REVERSE	558	20	55.15	40	TAAAGATTGGGATGGTGAAG
213	NDA_contig_23483	SSR	FORWARD	218	20	55.38	40	TTTGTGTGTTTCCATCAGTG	295	781	781	TC	2	TCTCTCTCTCTCTC	14
	NDA_contig_23483	SSR	REVERSE	512	20	55.13	50	GAAGAGAACAGCTTCGTCAC
214	NDA_contig_26540	SSR	FORWARD	172	20	55.65	45	CATCTTGGAGTTTCTGATGG	268	781	781	AGA	3	AGAAGAAGAAGAAGAAGA	18
	NDA_contig_26540	SSR	REVERSE	439	20	55.46	45	GTTCCAACTCTTCATCATGG
215	NDA_contig_2562	SSR	FORWARD	216	20	54.61	45	ATCTAACTGAAGCGATCAGG	281	785	785	TC	2	TCTCTCTCTCTCTCTC	16
	NDA_contig_2562	SSR	REVERSE	496	20	55.09	40	CAAAGCTTGAAACCTTCATC
216	NDA_contig_2562	SSR	FORWARD	216	20	54.61	45	ATCTAACTGAAGCGATCAGG	281	785	785	TTTA	4	TTTATTTATTTATTTATTTA	20
	NDA_contig_2562	SSR	REVERSE	496	20	55.09	40	CAAAGCTTGAAACCTTCATC
217	NDA_contig_16049	SSR	FORWARD	14	20	54.13	50	ACTCAGAGAGTTGGTGGAAC	285	785	785	AGA	3	AGAAGAAGAAGAAGA	15
	NDA_contig_16049	SSR	REVERSE	298	20	55.15	45	GATCTTTCTCTGCATCTTCG
218	NDA_contig_16049	SSR	FORWARD	453	20	54.22	40	GTTTTCAAAGAAGTGGAAGC	302	785	785	GAA	3	GAAGAAGAAGAAGAAGAA	18
	NDA_contig_16049	SSR	REVERSE	754	20	56.76	50	CAGTGGCTTGTCTTGTCATC
219	NDA_contig_29573	SSR	FORWARD	276	20	55.69	40	GAAGCCCTTTGGAATTTAAG	280	785	785	TTGG	4	TTGGTTGGTTGGTTGGTTGG	20
	NDA_contig_29573	SSR	REVERSE	555	20	54.97	40	TTAAAATCCCACTCACATCC
220	NDA_contig_35093	SSR	FORWARD	33	20	54.83	40	ACATTCTCTTTTGCTCTTCG	284	785	785	AGGG	4	AGGGAGGGAGGGAGGGAGGG	20
	NDA_contig_35093	SSR	REVERSE	316	20	55.15	50	GCAAGCGTGTAGAAGGTATC
221	NDA_contig_21689	SSR	FORWARD	446	20	55.28	50	CATAGCTTCTGCTCCTTCAC	280	786	786	TTG	3	TTGTTGTTGTTGTTG	15
	NDA_contig_21689	SSR	REVERSE	725	20	54.44	45	CAGTAATTCACCCCATAACC
222	NDA_contig_4032	SSR	FORWARD	491	20	54.95	45	TTTGGGATCTCTATGTGACC	282	788	788	GCT	3	GCTGCTGCTGCTGCT	15
	NDA_contig_4032	SSR	REVERSE	772	21	54.88	42.86	AAACACTGCTAACTGTTCTCG
223	NDA_contig_1950	SSR	FORWARD	309	20	54.99	45	AGTGGTACTGGGATTGTTTG	261	789	789	AG	2	AGAGAGAGAGAG	12
	NDA_contig_1950	SSR	REVERSE	569	20	54.92	45	TCACAGTATTCTGCAACTCG
224	NDA_contig_3743	SSR	FORWARD	372	20	55.28	50	TATCATCAGCCTCCTCTGTC	280	793	793	CTT	3	CTTCTTCTTCTTCTT	15
	NDA_contig_3743	SSR	REVERSE	651	20	54.89	45	GGTCTTGAAGAACTTGATGC
225	NDA_contig_12798	SSR	FORWARD	438	20	54.9	45	AATTGGTGATCCACTACCTG	294	794	794	ACC	3	ACCACCACCACCACC	15
	NDA_contig_12798	SSR	REVERSE	731	20	54.07	40	GGAAAAAGAAACAGTGAAGG
226	NDA_contig_14194	SSR	FORWARD	469	19	55.31	52.63	CAGGGTGGTCTTACAATCC	292	796	796	GAC	3	GACGACGACGACGAC	15
	NDA_contig_14194	SSR	REVERSE	760	20	53.96	40	ATTAAAAGCAGAAGCAGGAC
227	NDA_contig_1424	SSR	FORWARD	41	20	55.21	45	AGCAGGGTTTTTAGTTCCTC	272	797	797	TC	2	TCTCTCTCTCTC	12
	NDA_contig_1424	SSR	REVERSE	312	20	55.02	50	GTAAGTCAAGTGGCCAAGAG
228	NDA_contig_17947	SSR	FORWARD	32	20	54.73	45	TGCACTCGAAATCAGTACAC	311	798	798	ATA	3	ATAATAATAATAATA	15
	NDA_contig_17947	SSR	REVERSE	342	20	54.92	40	GAAACGACTGAAAGGAAATG
229	NDA_contig_23776	SSR	FORWARD	361	20	54.14	45	ATTTCTCCTTCTTCCTCCTC	286	801	801	ATC	3	ATCATCATCATCATC	15
	NDA_contig_23776	SSR	REVERSE	646	20	55.16	40	ATAATGATGCTTCCGAACAC
230	NDA_contig_4559	SSR	FORWARD	56	20	55.82	40	GCAAATATGGCACAGAAAAC	283	802	802	GAA	3	GAAGAAGAAGAAGAAGAA	18
	NDA_contig_4559	SSR	REVERSE	338	20	54.82	40	AAGACTCTGCAAAATGCTTC
231	NDA_contig_4585	SSR	FORWARD	310	21	54.8	42.86	CGAGTGTCAGGATTGTTTATC	280	804	804	AAC	3	AACAACAACAACAACAACAAC	21
	NDA_contig_4585	SSR	REVERSE	589	20	55.08	40	TCATTTCCCATCTTTGTCTC
232	NDA_contig_4585	SSR	FORWARD	457	20	55.11	40	CAACAACAACAACGATGAAG	270	804	804	TTTTG	5	TTTTGTTTTGTTTTGTTTTGTTTTG	25
	NDA_contig_4585	SSR	REVERSE	726	20	54.99	45	GTCTTTTCACCTGTTTCGAG
233	NDA_contig_16024	SSR	FORWARD	412	20	55.62	40	GTTTTCATCAATGTCCAAGC	292	805	805	GAT	3	GATGATGATGATGATGAT	18
	NDA_contig_16024	SSR	REVERSE	703	20	54.98	45	AAATTGGAGAGAGGGTAAGG
234	NDA_contig_24224	SSR	FORWARD	264	20	54.3	40	AATTGTTGTTCTCCCATAGC	263	805	805	CAT	3	CATCATCATCATCAT	15
	NDA_contig_24224	SSR	REVERSE	526	20	54.91	40	GGAACATGCTTTGTTTTCTC
235	NDA_contig_2403	SSR	FORWARD	354	20	55.24	45	GTTTAATCGCTGTCGCTATC	280	806	806	CTT	3	CTTCTTCTTCTTCTTCTT	18
	NDA_contig_2403	SSR	REVERSE	633	20	54.82	40	AAATGTCGGGAATCATACAC
236	NDA_contig_19062	SSR	FORWARD	6	20	54.1	45	GGATGAAGAAGAAGAAGACG	279	464	464	AAG	3	AAGAAGAAGAAGAAG	15
	NDA_contig_19062	SSR	REVERSE	284	21	54.63	42.86	AAGCTTTGGTCACACTATGAG
237	NDA_contig_19062	SSR	FORWARD	6	20	54.1	45	GGATGAAGAAGAAGAAGACG	279	464	464	AAG	3	AAGAAGAAGAAGAAG	15
	NDA_contig_19062	SSR	REVERSE	284	21	54.63	42.86	AAGCTTTGGTCACACTATGAG
238	NDA_contig_41922	SSR	FORWARD	43	20	54.55	40	AATTAGTCCAAGCCATTACG	278	466	466	TGA	3	TGATGATGATGATGATGATGA	21
	NDA_contig_41922	SSR	REVERSE	320	20	54.93	45	GCTTGGGTATAATCGAAGTG
239	NDA_contig_43834	SSR	FORWARD	123	20	54.64	45	CTTCATCCAACTCAGATTCC	268	466	466	TTC	3	TTCTTCTTCTTCTTCTTC	18
	NDA_contig_43834	SSR	REVERSE	390	20	55.06	45	ATGGGAGCTTGTACATCAAC
240	NDA_contig_10037	SSR	FORWARD	126	20	55.02	40	CTTCAGGGTTTTGTTCTTTG	271	470	470	GA	2	GAGAGAGAGAGAGA	14
	NDA_contig_10037	SSR	REVERSE	396	20	54.07	40	CACTTCCTCCGAATTTTAAC
241	NDA_contig_50709	SSR	FORWARD	73	20	54.8	50	TTCTAGTCGACTTGCCTCTC	263	470	470	CT	2	CTCTCTCTCTCTCT	14
	NDA_contig_50709	SSR	REVERSE	335	20	55.25	40	ATCCAAGCAACCTAACAATG
242	NDA_contig_20765	SSR	FORWARD	316	20	54.52	45	AGTTCATAAGCTTCGTCACC	281	808	808	GTG	3	GTGGTGGTGGTGGTG	15
	NDA_contig_20765	SSR	REVERSE	596	20	55.55	45	CACTTGTCCTTGATGAAACC
243	NDA_contig_685	SSR	FORWARD	538	20	53.79	50	ATAAGCAGTCTCGGAGTAGG	272	809	809	GGT	3	GGTGGTGGTGGTGGT	15
	NDA_contig_685	SSR	REVERSE	809	20	53	45	CACCACACAAATCTCTTCTC
244	NDA_contig_14655	SSR	FORWARD	12	19	55.25	47.37	AGATCTCAAGATGCCGAAC	289	809	809	CAT	3	CATCATCATCATCAT	15
	NDA_contig_14655	SSR	REVERSE	300	20	55.37	40	AAGCAAAAGAGTGGATGATG
245	NDA_contig_39303	SSR	FORWARD	100	21	54.67	47.62	GCAGCAGTAACTTCTTCAGAG	261	811	811	GA	2	GAGAGAGAGAGA	12
	NDA_contig_39303	SSR	REVERSE	360	21	54.96	42.86	GTTAAAGGAAAGACAGGAAGC
246	NDA_contig_8120	SSR	FORWARD	493	20	56.29	50	TTGTGTGTAGGTCGAGGAAG	298	812	812	AT	2	ATATATATATATATATAT	18
	NDA_contig_8120	SSR	REVERSE	790	20	54.23	40	ACGGTAGGGATAAATTGTTG
247	NDA_contig_2290	SSR	FORWARD	525	20	55.34	45	CATGGCTAGTTTAGGCTTTG	276	813	813	GTG	3	GTGGTGGTGGTGGTGGTGGTGGTG	24
	NDA_contig_2290	SSR	REVERSE	800	20	54.95	50	GCTCACACCTTCAAGTCTTC
248	NDA_contig_8715	SSR	FORWARD	506	20	54.83	40	TGCAGCTATTTTTCCTTACC	269	813	813	GAA	3	GAAGAAGAAGAAGAAGAA	18
	NDA_contig_8715	SSR	REVERSE	774	20	55.26	40	CCTTGTTAATTATGCGAAGC
249	NDA_contig_23440	SSR	FORWARD	414	20	54.79	50	CCTGAAACTCTTGTCCACTC	281	814	814	TCT	3	TCTTCTTCTTCTTCTTCT	18
	NDA_contig_23440	SSR	REVERSE	694	20	55.1	45	AAGTCATCAGGGTTGTGAAG
250	NDA_contig_17757	SSR	FORWARD	312	20	54.24	40	AGGTGGGATTTGTTTTGTAG	300	815	815	ATG	3	ATGATGATGATGATG	15
	NDA_contig_17757	SSR	REVERSE	611	20	55.03	45	TGATTTCAGTACCCAAGACC
251	NDA_contig_3698	SSR	FORWARD	271	20	54.61	40	TTCCTCTTAAAATGCCTGTC	281	818	818	CAC	3	CACCACCACCACCACCAC	18
	NDA_contig_3698	SSR	REVERSE	551	20	54.94	40	AAACCCACTTCAATGTCAAC
252	NDA_contig_23484	SSR	FORWARD	78	20	54.8	45	AGAGTCTTCTTCAGCGAATG	286	819	819	AG	2	AGAGAGAGAGAG	12
	NDA_contig_23484	SSR	REVERSE	363	19	54.75	42.11	AATGGGAATCCTCACAAAC
253	NDA_contig_1801	SSR	FORWARD	365	20	54.32	50	GAGGACTGAGAAGCAAGAAG	283	821	821	TGG	3	TGGTGGTGGTGGTGG	15
	NDA_contig_1801	SSR	REVERSE	647	20	55.43	40	GAACCCATACATGAAATTCG
254	NDA_contig_29126	SSR	FORWARD	12	20	54.89	50	CTTCTGATCTCCTTCACTGG	275	822	822	AAG	3	AAGAAGAAGAAGAAG	15
	NDA_contig_29126	SSR	REVERSE	286	20	54.86	40	TTTAAGTGCCACTGTTTGTG
255	NDA_contig_1501	SSR	FORWARD	98	20	55.55	50	TTACCTCGACTCTGATCTCG	288	824	824	CCT	3	CCTCCTCCTCCTCCTCCTCCT	21
	NDA_contig_1501	SSR	REVERSE	385	20	55.06	45	TCAACCTCATCCTCTTCATC
256	NDA_contig_19498	SSR	FORWARD	303	20	54.36	45	AAATGAGACGGGAGTAAGTG	280	824	824	TTG	3	TTGTTGTTGTTGTTG	15
	NDA_contig_19498	SSR	REVERSE	582	20	54.48	40	GTCAACCCAAACATTAAACC
257	NDA_contig_5774	SSR	FORWARD	244	20	54.48	45	GATAAGCAAGCCTATGAAGC	288	826	826	GAT	3	GATGATGATGATGAT	15
	NDA_contig_5774	SSR	REVERSE	531	20	55.62	40	AACTTTCTCATTTGCTCACG
258	NDA_contig_14936	SSR	FORWARD	505	20	55.99	55	GAGACAGACAGCAAGGACTG	286	827	827	CTT	3	CTTCTTCTTCTTCTTCTTCTT	21
	NDA_contig_14936	SSR	REVERSE	790	19	55.68	47.37	TACTTGATCTGCGTGGTTG
259	NDA_contig_20260	SSR	FORWARD	317	20	54.99	40	AACTCCCTTCCGTTTTATTC	282	827	827	TC	2	TCTCTCTCTCTC	12
	NDA_contig_20260	SSR	REVERSE	598	20	54.82	45	GGTTTGAAAGTCTGTGAAGG
260	NDA_contig_20935	SSR	FORWARD	291	20	54.87	45	GATTATGAAGCCTCAACAGG	280	827	827	CTT	3	CTTCTTCTTCTTCTTCTT	18
	NDA_contig_20935	SSR	REVERSE	570	20	54.82	40	CAAACCGTTTCCATAAGAAC
261	NDA_contig_1065	SSR	FORWARD	2	20	55.02	45	TCCCTCCCAACAGTATTATG	270	830	830	CTC	3	CTCCTCCTCCTCCTCCTCCTCCTC	24
	NDA_contig_1065	SSR	REVERSE	271	20	54.87	45	GGAAGTGCTTGTGGTAAAAC
262	NDA_contig_11263	SSR	FORWARD	491	20	54.83	50	GTGGGTACTCCAATGCTTAG	285	833	833	TC	2	TCTCTCTCTCTCTCTCTCTCTC	22
	NDA_contig_11263	SSR	REVERSE	775	20	55.28	40	AATTTCTGCACAAACTCACC
263	NDA_contig_14401	SSR	FORWARD	10	20	53.31	40	CTCTCATCAAACCGTAATTG	282	835	835	TA	2	TATATATATATATA	14
	NDA_contig_14401	SSR	REVERSE	291	20	55.91	45	GTGGGGAGGAAATGAATAAC
264	NDA_contig_14401	SSR	FORWARD	485	20	54.82	45	GTTCACAAGGAAGAAGTTGG	282	835	835	AGA	3	AGAAGAAGAAGAAGAAGAAGAAGA	24
	NDA_contig_14401	SSR	REVERSE	766	20	55.91	50	CTTCAGCCTCTCCTTTTCTC
265	NDA_contig_1276	SSR	FORWARD	103	20	55.99	50	ATAATGAGGAGAGGCAGAGG	279	839	839	AG	2	AGAGAGAGAGAG	12
	NDA_contig_1276	SSR	REVERSE	381	18	54.77	50	GGCCTCCTTTCTTTCAAC
266	NDA_contig_1276	SSR	FORWARD	179	20	54.61	50	GAGAGGGAGAGGGAATTAAG	283	839	839	TTC	3	TTCTTCTTCTTCTTCTTC	18
	NDA_contig_1276	SSR	REVERSE	461	19	55.2	42.11	ATGGTTGCACAACAACAAC
267	NDA_contig_1276	SSR	FORWARD	179	20	54.61	50	GAGAGGGAGAGGGAATTAAG	319	839	839	TTG	3	TTGTTGTTGTTGTTGTTGTTG	21
	NDA_contig_1276	SSR	REVERSE	497	20	54.99	45	CAACAGATGTGAAGCATGTC
268	NDA_contig_47639	SSR	FORWARD	42	20	55.58	50	CTCCTTCTTCAACTCCTTCC	285	839	839	CTT	3	CTTCTTCTTCTTCTT	15
	NDA_contig_47639	SSR	REVERSE	326	20	55.41	45	TCTTGTCCAAAGAAGACGAC
269	NDA_contig_40124	SSR	FORWARD	332	20	55.45	40	ACTGAAAAACAAGCTGATGG	282	847	847	GAA	3	GAAGAAGAAGAAGAA	15
	NDA_contig_40124	SSR	REVERSE	613	20	54.57	40	ACTTAATTTGTCAGCCTTGG
270	NDA_contig_30694	SSR	FORWARD	457	20	55.1	45	ACTGCTTTAGCTGAAAGTGC	279	848	848	ATT	3	ATTATTATTATTATTATT	18
	NDA_contig_30694	SSR	REVERSE	735	20	54.06	40	CTAATGGCCTTAATTGGAAC
271	NDA_contig_7500	SSR	FORWARD	603	20	52.72	45	TCTTGTGTGGAGGAAGATAG	247	849	849	TA	2	TATATATATATA	12
	NDA_contig_7500	SSR	REVERSE	849	20	50.3	40	CATTCTCTCAGCTTAGTTTG
272	NDA_contig_23793	SSR	FORWARD	420	19	54.71	42.11	GGTTTTGCATGATTGACAC	283	849	849	GTA	3	GTAGTAGTAGTAGTAGTAGTAGTA	24
	NDA_contig_23793	SSR	REVERSE	702	20	54.77	45	AAACACAAGCTGCCTAACTC
273	NDA_contig_33054	SSR	FORWARD	37	20	55.91	50	ATCTCTTTACCTCCCTGTCG	304	850	850	ATCT	4	ATCTATCTATCTATCTATCT	20
	NDA_contig_33054	SSR	REVERSE	340	19	54.62	42.11	AGCCATCTTTTAAGCCAAC
274	NDA_contig_12538	SSR	FORWARD	558	20	54.66	40	AGATTTTGGCTTCACAAGAG	291	854	854	AAG	3	AAGAAGAAGAAGAAG	15
	NDA_contig_12538	SSR	REVERSE	848	20	54.36	40	TTTCCCTCTCTGTTTCATTC
275	NDA_contig_16965	SSR	FORWARD	478	20	55.29	45	TGGATCTCGATCTACGAAAC	279	855	855	GAG	3	GAGGAGGAGGAGGAG	15
	NDA_contig_16965	SSR	REVERSE	756	20	54.49	40	AAGTCTGGAAATGTCGAAAG
276	NDA_contig_21557	SSR	FORWARD	500	21	55.26	47.62	AAAGTGACTCGTGACACTGAC	280	855	855	AAG	3	AAGAAGAAGAAGAAGAAG	18
	NDA_contig_21557	SSR	REVERSE	779	20	55.92	50	GGAAATCATGACCTCTACCC
277	NDA_contig_17776	SSR	FORWARD	133	20	55.08	50	AGAGTGGTTGACATCTGAGG	280	858	858	TGC	3	TGCTGCTGCTGCTGC	15
	NDA_contig_17776	SSR	REVERSE	412	20	56.04	40	GATGAACTTTGCGTCTTTTG
278	NDA_contig_24051	SSR	FORWARD	552	20	54.71	40	GTATGCCCCATCTTTTAATG	269	860	860	GA	2	GAGAGAGAGAGAGA	14
	NDA_contig_24051	SSR	REVERSE	820	20	56.34	40	TGCAGTATTTTTCCACCTTG
279	NDA_contig_5214	SSR	FORWARD	157	20	55.03	45	CCTTTTCTCTTTCCCTAAGC	276	867	867	CT	2	CTCTCTCTCTCTCT	14
	NDA_contig_5214	SSR	REVERSE	432	20	54.98	50	GTAGCTGGCAACATAAGGAC
280	NDA_contig_5214	SSR	FORWARD	486	20	54.64	45	CCCCTTTCTTTCCTTCTATC	277	867	867	CAT	3	CATCATCATCATCAT	15
	NDA_contig_5214	SSR	REVERSE	762	20	55.04	45	GGCAGGTTGTTTGTTTAGAG
281	NDA_contig_14920	SSR	FORWARD	524	20	54.64	45	TGTACATAAGCAAGGTGTGG	290	868	868	AGG	3	AGGAGGAGGAGGAGG	15
	NDA_contig_14920	SSR	REVERSE	813	20	54.96	45	GTAAAGCTTGTGGGAGATTG
282	NDA_contig_25829	SSR	FORWARD	12	20	53.88	40	GAAATCCGAGTAACAAAACC	269	869	869	AT	2	ATATATATATATATATATATATATATATATATATAT	36
	NDA_contig_25829	SSR	REVERSE	280	20	54.45	45	AGTGGTGAACCTAGTTTTCG
283	NDA_contig_1390	SSR	FORWARD	2	21	55.47	47.62	CCCCCTATTAACAGTATGCTC	298	870	870	AT	2	ATATATATATATATATATATATATATATAT	30
	NDA_contig_1390	SSR	REVERSE	299	20	55.2	40	TGGAATAAAGGTTGGATACG
284	NDA_contig_36279	SSR	FORWARD	24	20	54.93	50	AAAGGCAGCTCAGTCTAGTG	293	874	874	AGA	3	AGAAGAAGAAGAAGA	15
	NDA_contig_36279	SSR	REVERSE	316	19	54.97	47.37	AGGGTCAATACCAGAATCG
285	NDA_contig_19937	SSR	FORWARD	256	20	55.33	45	TCATCTCTTCCAACTTCGAC	287	875	875	TCT	3	TCTTCTTCTTCTTCTTCTTCT	21
	NDA_contig_19937	SSR	REVERSE	542	20	55.04	50	TGCTAAGAGCTGGTTAGAGG
286	NDA_contig_19937	SSR	FORWARD	561	20	54.81	40	ATAAGCAAGAGAGCATTTGG	262	875	875	TCA	3	TCATCATCATCATCATCA	18
	NDA_contig_19937	SSR	REVERSE	822	19	55.49	47.37	CTTTCCCACATACGGAAAC
287	NDA_contig_2464	SSR	FORWARD	578	20	55.19	45	GCTGTGCTAAAACTGAAACC	269	877	877	TG	2	TGTGTGTGTGTG	12
	NDA_contig_2464	SSR	REVERSE	846	21	55.01	42.86	CTCATTGAGTTGTTTCTCTGG
288	NDA_contig_9959	SSR	FORWARD	587	20	55.1	45	ACTCAGTTTCTCCCACAATG	283	878	878	TGT	3	TGTTGTTGTTGTTGT	15
	NDA_contig_9959	SSR	REVERSE	869	20	55	45	AAGAGAAGGGTTCTTTGTCC
289	NDA_contig_24115	SSR	FORWARD	523	20	55.96	45	AACAGGGAAAACCTGTTAGC	277	881	881	TA	2	TATATATATATATATATATATA	22
	NDA_contig_24115	SSR	REVERSE	799	22	54.49	45.45	TGAACACTACTTCTCACCAGTC
290	NDA_contig_161	SSR	FORWARD	503	20	55.28	50	TGAGTCTCGGAGTTACCAAC	289	882	882	GA	2	GAGAGAGAGAGA	12
	NDA_contig_161	SSR	REVERSE	791	20	55.13	45	ACCTAAGCTCCAGAAAATCC
291	NDA_contig_5182	SSR	FORWARD	497	20	54.74	50	TGTCTTCTTCCTCTGCTCTC	287	882	882	CCA	3	CCACCACCACCACCA	15
	NDA_contig_5182	SSR	REVERSE	783	20	54.31	40	GAGCTTGAAGAAGAATTTGG
292	NDA_contig_14907	SSR	FORWARD	64	20	54.96	45	GAATTTAGCACCTGTTCCTG	283	886	886	TA	2	TATATATATATATA	14
	NDA_contig_14907	SSR	REVERSE	346	20	55.87	40	TTAGAAGCTCCATTGCTTTG
293	NDA_contig_2172	SSR	FORWARD	326	20	55.34	45	TCCACAGGAAGAAGAATCTG	282	888	888	GAT	3	GATGATGATGATGAT	15
	NDA_contig_2172	SSR	REVERSE	607	20	55.55	45	CCTTTCACTCCAACAATCAC
294	NDA_contig_2172	SSR	FORWARD	587	20	54.52	40	TGTGATTGTTGGAGTGAAAG	300	888	888	TAT	3	TATTATTATTATTAT	15
	NDA_contig_2172	SSR	REVERSE	886	20	56.05	45	TGCATATATGGACGGAAGAC
295	NDA_contig_62482	SSR	FORWARD	245	20	55.23	40	TAAATTACCGGCCACATAAC	264	889	889	TAT	3	TATTATTATTATTAT	15
	NDA_contig_62482	SSR	REVERSE	508	20	57.4	45	TAATTATAACCCGGCACCAC
296	NDA_contig_62482	SSR	FORWARD	245	20	55.23	40	TAAATTACCGGCCACATAAC	264	889	889	GCG	3	GCGGCGGCGGCGGCG	15
	NDA_contig_62482	SSR	REVERSE	508	20	57.4	45	TAATTATAACCCGGCACCAC
297	NDA_contig_13809	SSR	FORWARD	556	20	54.87	40	TCGCTCTCAAATTCTTCTTC	290	890	890	GTT	3	GTTGTTGTTGTTGTTGTTGTTGTTGTTGTT	30
	NDA_contig_13809	SSR	REVERSE	845	20	55.25	45	CAGATCCCATTATCAACCAC
298	NDA_contig_1375	SSR	FORWARD	100	21	54.15	47.62	AGGTGGTACAACAGAGTTCAC	280	893	893	AT	2	ATATATATATATAT	14
	NDA_contig_1375	SSR	REVERSE	379	19	54.89	52.63	TAAGAAGCGAGAGGAGGAG
299	NDA_contig_13482	SSR	FORWARD	260	20	55.55	40	CACTGGGTTCAATTGTTTTC	288	893	893	TTC	3	TTCTTCTTCTTCTTC	15
	NDA_contig_13482	SSR	REVERSE	547	20	55.01	50	CGAGTCTACAAACCCTATCG
300	NDA_contig_29470	SSR	FORWARD	658	19	55.23	42.11	AAACTGCCCGATTTGTTAC	228	897	897	TGC	3	TGCTGCTGCTGCTGC	15
	NDA_contig_29470	SSR	REVERSE	885	20	54.6	50	AGCTCCAGATTCACTCTCAG
301	NDA_contig_20690	SSR	FORWARD	530	20	54.41	45	GGCACCACCATATTATAACC	280	900	900	GC	2	GCGCGCGCGCGC	12
	NDA_contig_20690	SSR	REVERSE	809	20	55.28	40	ACAATTGCTGTTTCTTGGAC
302	NDA_contig_8175	SSR	FORWARD	538	20	55.87	45	ACCAGAAATCTTTCCCTGAG	285	903	903	TC	2	TCTCTCTCTCTCTCTCTCTCTCTCTCTC	28
	NDA_contig_8175	SSR	REVERSE	822	20	54.72	40	TGAAGATCGGAAAGAAGAAG
303	NDA_contig_8175	SSR	FORWARD	538	20	55.87	45	ACCAGAAATCTTTCCCTGAG	285	903	903	CT	2	CTCTCTCTCTCT	12
	NDA_contig_8175	SSR	REVERSE	822	20	54.72	40	TGAAGATCGGAAAGAAGAAG
304	NDA_contig_8175	SSR	FORWARD	611	20	54.48	50	AGAGAGATGCGGACACTTAC	279	903	903	TC	2	TCTCTCTCTCTCTC	14
	NDA_contig_8175	SSR	REVERSE	889	20	55.91	45	CGGAAAGAAGAAGAAGAAGG
305	NDA_contig_8175	SSR	FORWARD	611	20	54.48	50	AGAGAGATGCGGACACTTAC	279	903	903	TCT	3	TCTTCTTCTTCTTCTTCT	18
	NDA_contig_8175	SSR	REVERSE	889	20	55.91	45	CGGAAAGAAGAAGAAGAAGG
306	NDA_contig_3373	SSR	FORWARD	85	22	53.96	40.91	GCACGTACATATTTGTATACCC	305	904	904	AT	2	ATATATATATAT	12
	NDA_contig_3373	SSR	REVERSE	389	20	55.33	50	CTTGACTTGAGGAAGCAGAG
307	NDA_contig_32730	SSR	FORWARD	452	20	55.5	40	TCTTTCTTGAATGGAAGTGC	284	904	904	CGC	3	CGCCGCCGCCGCCGC	15
	NDA_contig_32730	SSR	REVERSE	735	20	55.01	40	AGTTGGGTTTGTAATTGGTG
308	NDA_contig_2341	SSR	FORWARD	31	18	52.15	44.44	GCTGCAGCTTTATCTTTG	246	905	905	CT	2	CTCTCTCTCTCT	12
	NDA_contig_2341	SSR	REVERSE	276	20	54.32	40	AAGAAATGGAAACCTGTGAG
309	NDA_contig_6359	SSR	FORWARD	495	20	54.27	45	CTTTTCCCTGCACTCTAAAC	291	905	905	ATT	3	ATTATTATTATTATTATT	18
	NDA_contig_6359	SSR	REVERSE	785	20	55.26	50	GATGTCTCCAACATGGACTC
310	NDA_contig_1508	SSR	FORWARD	612	20	55.19	50	TCATCGTCCCTCTGAACTAC	269	906	906	TA	2	TATATATATATA	12
	NDA_contig_1508	SSR	REVERSE	880	20	55.51	45	CATATGTGGAACTTGGAAGG
311	NDA_contig_1508	SSR	FORWARD	539	20	54.75	50	GAGTTGCAGGTAACAGATCC	292	906	906	ATT	3	ATTATTATTATTATTATTATTATT	24
	NDA_contig_1508	SSR	REVERSE	830	20	55.25	40	TCTGGAAAACAAACCAGAAC
312	NDA_contig_9796	SSR	FORWARD	317	20	55.09	40	GCTCCAAGTTCAAATGAAAG	303	906	906	GCA	3	GCAGCAGCAGCAGCA	15
	NDA_contig_9796	SSR	REVERSE	619	19	55.17	42.11	TTGAGCCATCATCATCATC
313	NDA_contig_19217	SSR	FORWARD	590	20	54.82	50	GGCCTAAGGGTAAGGTTAAG	281	910	910	GTCT	4	GTCTGTCTGTCTGTCTGTCT	20
	NDA_contig_19217	SSR	REVERSE	870	20	54.4	40	GAAAACAAAGGAAGCAAGAG
314	NDA_contig_11258	SSR	FORWARD	652	20	54.95	40	ATCATCATGGAAGTCTTTGG	252	912	912	TC	2	TCTCTCTCTCTCTCTC	16
	NDA_contig_11258	SSR	REVERSE	903	20	54.68	50	GTCACCCTAGTTCAAAGTGG
315	NDA_contig_2528	SSR	FORWARD	180	20	55.15	40	TGATAAGGAAAGGATTGGTG	268	914	914	TCA	3	TCATCATCATCATCATCA	18
	NDA_contig_2528	SSR	REVERSE	447	20	55.25	40	ATGCAAGGAAAGTAATGGTG
316	NDA_contig_2528	SSR	FORWARD	421	20	55.32	40	ACGCAAACACCATTACTTTC	279	914	914	GAA	3	GAAGAAGAAGAAGAA	15
	NDA_contig_2528	SSR	REVERSE	699	20	55.05	50	CTGATGAACTCCTCAGCTTC
317	NDA_contig_8480	SSR	FORWARD	602	20	54.89	40	TGATTTTGCTGTCTCTGTTG	254	914	914	TGC	3	TGCTGCTGCTGCTGC	15
	NDA_contig_8480	SSR	REVERSE	855	20	54.85	45	CGGATTCAGTATGGATTAGC
318	NDA_contig_3005	SSR	FORWARD	160	20	55.04	40	AATTGAGTAGCAGCAAAAGC	282	919	919	GAA	3	GAAGAAGAAGAAGAAGAA	18
	NDA_contig_3005	SSR	REVERSE	441	20	56.11	50	AAGTCCTCTCTGGCAACTTC
319	NDA_contig_17001	SSR	FORWARD	663	20	52.8	40	TCAAAAGAGGTAACGATGAC	259	921	921	TA	2	TATATATATATATATATATA	20
	NDA_contig_17001	SSR	REVERSE	921	18	50.53	50	CTGCCTCTTCCTACAAAC
320	NDA_contig_19041	SSR	FORWARD	22	20	55.62	50	CGAAACCTCCTTCTAAGTCC	282	922	922	AC	2	ACACACACACAC	12
	NDA_contig_19041	SSR	REVERSE	303	20	54.92	50	GTCGTCCTCTAGCATTTCAC
321	NDA_contig_10073	SSR	FORWARD	347	20	54.73	50	GATGAGTATACAGCCGAACC	277	925	925	GAA	3	GAAGAAGAAGAAGAA	15
	NDA_contig_10073	SSR	REVERSE	623	20	54.14	40	TTGGCATCTATTAGCAACTG
322	NDA_contig_20985	SSR	FORWARD	596	20	56.17	50	GCTATGGTTGGGGAAGTAAC	276	925	925	GTG	3	GTGGTGGTGGTGGTG	15
	NDA_contig_20985	SSR	REVERSE	871	20	55.19	40	ATTTGTCATCGAAGACGTTC
323	NDA_contig_10403	SSR	FORWARD	442	20	55.2	50	TCCACTACATCCTCCTCTTG	281	926	926	TGG	3	TGGTGGTGGTGGTGGTGG	18
	NDA_contig_10403	SSR	REVERSE	722	20	55.78	40	TTTGTAGTTCCAAGCAAAGC
324	NDA_contig_12009	SSR	FORWARD	314	20	55.16	40	AAAATCGCATCTACCATCAC	279	927	927	AT	2	ATATATATATATATATATATAT	22
	NDA_contig_12009	SSR	REVERSE	592	20	55.7	40	ATGCAGCTTCTGAATCTTTG
325	NDA_contig_12009	SSR	FORWARD	19	19	53.76	52.63	GCAACTGTCCTGGATACAC	277	927	927	TCCAA	5	TCCAATCCAATCCAATCCAATCCAA	25
	NDA_contig_12009	SSR	REVERSE	295	20	54.57	45	TGGGTTAGAGAGATTTGAGC
326	NDA_contig_15229	SSR	FORWARD	640	21	54.65	42.86	GGAGAATCTCTCAATGTGATG	246	930	930	AT	2	ATATATATATATATATATATATATATATATAT	32
	NDA_contig_15229	SSR	REVERSE	885	21	54.9	42.86	CTTTGTCTTCATACCAACCAG
327	NDA_contig_15229	SSR	FORWARD	19	20	53.73	40	GTGCAGCAATAAGCAATAAC	290	930	930	CAA	3	CAACAACAACAACAA	15
	NDA_contig_15229	SSR	REVERSE	308	20	54.52	40	TTGAATAAGAATCCCTGAGC
328	NDA_contig_22058	SSR	FORWARD	199	20	54.54	45	GAATATCCCAACCAAGACAG	279	930	930	TA	2	TATATATATATATATATATA	20
	NDA_contig_22058	SSR	REVERSE	477	20	54.71	45	GGTGATTATTCAAGGAGTCG
329	NDA_contig_6170	SSR	FORWARD	141	20	54.89	45	CTCCTCTGAATTTGATACCG	286	932	932	TGA	3	TGATGATGATGATGA	15
	NDA_contig_6170	SSR	REVERSE	426	20	55.7	40	TCCTTTGCTTTTACATGAGC
330	NDA_contig_9641	SSR	FORWARD	145	20	55.1	50	TCGGATGACTACATCTCCTC	293	932	932	CT	2	CTCTCTCTCTCTCT	14
	NDA_contig_9641	SSR	REVERSE	437	20	55.67	45	GAATTGGTGTAGGCAGATTG
331	NDA_contig_8642	SSR	FORWARD	12	20	55.19	55	TCCTTCTCCCTCTCTCTCTC	309	942	942	CT	2	CTCTCTCTCTCTCTCT	16
	NDA_contig_8642	SSR	REVERSE	320	20	54.66	45	TGAAGTGTTTGTACGTCTGG
332	NDA_contig_2884	SSR	FORWARD	59	20	55.68	40	CATCGAATTTGTTGGGTTAG	305	945	945	AG	2	AGAGAGAGAGAG	12
	NDA_contig_2884	SSR	REVERSE	363	20	54.97	50	AGATACACCCTGGAGTTGTG
333	NDA_contig_23763	SSR	FORWARD	537	20	55.44	45	ATTAGCACAGATACGCCAAC	274	946	946	TA	2	TATATATATATATATATATA	20
	NDA_contig_23763	SSR	REVERSE	810	20	53.61	40	TTTGTATTGGTTCTCACCAG
334	NDA_contig_12777	SSR	FORWARD	252	20	55.19	40	ATGGTCTGCAAAAGATGTTC	291	947	947	TTC	3	TTCTTCTTCTTCTTCTTC	18
	NDA_contig_12777	SSR	REVERSE	542	20	55.01	50	CTTGGCCATAAGACCTGTAG
335	NDA_contig_4064	SSR	FORWARD	313	20	54.93	40	CGATCTTGATGTGATTGTTG	273	948	948	AGA	3	AGAAGAAGAAGAAGAAGA	18
	NDA_contig_4064	SSR	REVERSE	585	21	54.1	42.86	GGTGACTTCTTTGAATAGTGC
336	NDA_contig_6418	SSR	FORWARD	120	20	55.12	40	AATGGGAAAGTTGTGTCAAG	280	948	948	ATC	3	ATCATCATCATCATC	15
	NDA_contig_6418	SSR	REVERSE	399	19	54.99	42.11	CTTTCCTTTTTCCATGCTC
337	NDA_contig_11283	SSR	FORWARD	620	20	54.42	45	ACTACGCATTAAAGGTCCAC	277	949	949	CT	2	CTCTCTCTCTCT	12
	NDA_contig_11283	SSR	REVERSE	896	20	55.19	40	ATGAAGCTGGAATTTCACAC
338	NDA_contig_7846	SSR	FORWARD	632	20	55.2	40	TGTTCAATCCAGTGATGATG	281	950	950	GT	2	GTGTGTGTGTGT	12
	NDA_contig_7846	SSR	REVERSE	912	20	55.07	45	CAGAAGTCCAGAATTTCAGC
339	NDA_contig_2993	SSR	FORWARD	479	20	54.56	45	TCATGAGTGCTCAATCTGTC	266	953	953	CAA	3	CAACAACAACAACAACAACAA	21
	NDA_contig_2993	SSR	REVERSE	744	20	55.17	40	TCATGAAGAACTTGGGTTTC
340	NDA_contig_11143	SSR	FORWARD	81	20	54.3	40	AATTAAAGACAGCCATGACC	291	953	953	CT	2	CTCTCTCTCTCTCTCTCT	18
	NDA_contig_11143	SSR	REVERSE	371	20	56.16	40	TTTCTTTTCTGGGTTTAGCC
341	NDA_contig_23499	SSR	FORWARD	606	20	55.12	40	ACAAGTTGTTCTGGGAATTG	280	959	959	AAG	3	AAGAAGAAGAAGAAG	15
	NDA_contig_23499	SSR	REVERSE	885	20	55.44	45	AGCCGCACATATTCTGTAAC
342	NDA_contig_3176	SSR	FORWARD	398	20	54.98	45	TCGTAGTGACAGCGTTTATG	290	960	960	GTG	3	GTGGTGGTGGTGGTGGTGGTGGTGGTG	27
	NDA_contig_3176	SSR	REVERSE	687	20	55.14	50	CACAAGTCTCCTTCTCAAGC
343	NDA_contig_27838	SSR	FORWARD	566	20	54.24	45	TATCCTAATGGAGTCCCAAG	303	961	961	AG	2	AGAGAGAGAGAGAGAGAG	18
	NDA_contig_27838	SSR	REVERSE	868	20	55.08	40	ATCAACACCCTACATTTTGC
344	NDA_contig_11304	SSR	FORWARD	656	20	55.08	40	TCCATTTCAGTGAATCTTCC	300	962	962	CTC	3	CTCCTCCTCCTCCTC	15
	NDA_contig_11304	SSR	REVERSE	955	20	55.42	45	TTGAACCACTTTCTCTCTGG
345	NDA_contig_24711	SSR	FORWARD	119	20	55.76	45	TGAGGAGAGCTCAAACAAAG	281	962	962	CGT	3	CGTCGTCGTCGTCGT	15
	NDA_contig_24711	SSR	REVERSE	399	19	55.36	42.11	TACAATGCATGCCAATACC
346	NDA_contig_4341	SSR	FORWARD	532	20	54.1	40	CATTGAACTCGTAATTGGTG	293	969	969	TC	2	TCTCTCTCTCTCTC	14
	NDA_contig_4341	SSR	REVERSE	824	20	54.86	45	TGCTGATCTGTTGAGACTTG
347	NDA_contig_18105	SSR	FORWARD	46	20	55.12	40	AATGGAAGAAAACAGTGTGG	279	972	972	CCA	3	CCACCACCACCACCA	15
	NDA_contig_18105	SSR	REVERSE	324	20	56.1	50	GGCCACTGAGGATTTATACC
348	NDA_contig_3551	SSR	FORWARD	647	19	55.01	42.11	CAAGTTTTTGGATGTCGTG	270	977	977	AAT	3	AATAATAATAATAATAATAAT	21
	NDA_contig_3551	SSR	REVERSE	916	20	55.26	45	ATCCACAAAGAGCTGTTGAC
349	NDA_contig_13423	SSR	FORWARD	162	20	54.75	45	TCACTGCTGTCACTTGAAAC	280	979	979	TAT	3	TATTATTATTATTATTATTAT	21
	NDA_contig_13423	SSR	REVERSE	441	20	54.73	45	GGAAACAGTGAGAAGGAATG
350	NDA_contig_6272	SSR	FORWARD	217	20	54.98	40	CACAACCCTTTATTTTGCTC	278	982	982	TA	2	TATATATATATATA	14
	NDA_contig_6272	SSR	REVERSE	494	20	54.49	40	TGATTGTAGTGCCATTCAAC
351	NDA_contig_39331	SSR	FORWARD	17	20	54.95	45	TCAGATTACCCACTTCATCC	305	982	982	TC	2	TCTCTCTCTCTCTCTCTC	18
	NDA_contig_39331	SSR	REVERSE	321	20	55.2	50	TATGAGAAGGGTGAGGACTG
352	NDA_contig_39331	SSR	FORWARD	652	18	55.01	44.44	AAACCTTTCAACCCCAAG	279	982	982	TCA	3	TCATCATCATCATCA	15
	NDA_contig_39331	SSR	REVERSE	930	20	54.87	45	ACAGCAGCTTTTGATAGAGG
353	NDA_contig_3656	SSR	FORWARD	512	20	55.35	55	CTGCTGCTAGTCAACCTCTC	276	985	985	GAT	3	GATGATGATGATGAT	15
	NDA_contig_3656	SSR	REVERSE	787	20	55.15	40	TCCTACAGAAAATTGGATGG
354	NDA_contig_13176	SSR	FORWARD	615	20	55.46	45	TTCAGTTGACAGTGTTGGTG	286	985	985	GAT	3	GATGATGATGATGATGATGAT	21
	NDA_contig_13176	SSR	REVERSE	900	21	55.01	42.86	CAAAGTCATGTCAGGAAGAAG
355	NDA_contig_4584	SSR	FORWARD	315	21	54.8	42.86	GTCAGGATTGTTTATCTGACG	278	986	986	AAC	3	AACAACAACAACAACAACAACAAC	24
	NDA_contig_4584	SSR	REVERSE	592	20	55.08	40	TCATTTCCCATCTTTGTCTC
356	NDA_contig_4584	SSR	FORWARD	460	20	55.11	40	CAACAACAACAACGATGAAG	299	986	986	TTTTG	5	TTTTGTTTTGTTTTGTTTTGTTTTG	25
	NDA_contig_4584	SSR	REVERSE	758	20	54.9	45	ACATGGGTTAAGAGATGTGG
357	NDA_contig_11547	SSR	FORWARD	635	20	54.68	45	ATTCTTAGCCTGTGCAGTTC	276	986	986	GCT	3	GCTGCTGCTGCTGCT	15
	NDA_contig_11547	SSR	REVERSE	910	20	54.79	40	TTTCTTCTTGGCTGAAAGTC
358	NDA_contig_32975	SSR	FORWARD	14	20	54.42	45	CTGCTGTTCTCAATTCACAG	271	988	988	TC	2	TCTCTCTCTCTC	12
	NDA_contig_32975	SSR	REVERSE	284	20	54.54	50	TCAACCTAGATCCAGCTCTC
359	NDA_contig_4221	SSR	FORWARD	258	20	55	45	CCAACACTTCTCTTTGAAGG	289	994	994	TAT	3	TATTATTATTATTAT	15
	NDA_contig_4221	SSR	REVERSE	546	20	54.82	40	CCGTTGATAAACAAGAAACC
360	NDA_contig_4221	SSR	FORWARD	662	20	54.84	45	TCTTGCACCAGTTGTTACAG	279	994	994	GCT	3	GCTGCTGCTGCTGCT	15
	NDA_contig_4221	SSR	REVERSE	940	20	54.5	45	AAGACGGCATACGAGATTAC
361	NDA_contig_22475	SSR	FORWARD	134	20	55.5	40	TGCCTTCTCAAATTCTTCAC	282	994	994	CAG	3	CAGCAGCAGCAGCAG	15
	NDA_contig_22475	SSR	REVERSE	415	20	57.02	50	ATCCAAGAGCGTAAGGTCAG
362	NDA_contig_19439	SSR	FORWARD	87	20	55.28	40	AGCAACACAATTTGGAAGAC	278	1000	1000	ATT	3	ATTATTATTATTATTATT	18
	NDA_contig_19439	SSR	REVERSE	364	20	55.55	45	TTCTCATTGGAGGTGCTAAG
363	NDA_contig_26087	SSR	FORWARD	521	20	54.77	40	TGCAAGGTGTGAAAATAGTG	286	1002	1002	AG	2	AGAGAGAGAGAG	12
	NDA_contig_26087	SSR	REVERSE	806	20	54.96	55	ACAGACAGACTGGACAGACC
364	NDA_contig_4196	SSR	FORWARD	571	20	55.08	50	CATATGTCAGCTTCCCTAGC	278	1017	1017	AGA	3	AGAAGAAGAAGAAGA	15
	NDA_contig_4196	SSR	REVERSE	848	20	54.37	40	GCCTAATTGAAGAGCAAAAC
365	NDA_contig_34186	SSR	FORWARD	44	20	55.12	40	ATTGGAGATCGTGATTTGAG	308	1017	1017	AGA	3	AGAAGAAGAAGAAGA	15
	NDA_contig_34186	SSR	REVERSE	351	20	54.72	45	AGCCTCTTTCTGAACACAAG
366	NDA_contig_4042	SSR	FORWARD	325	20	55.11	45	GCATCTGCACTTTTTACCTC	287	1019	1019	TGA	3	TGATGATGATGATGA	15
	NDA_contig_4042	SSR	REVERSE	611	20	54.51	50	TGTGGAGCTGAGTATGTGTC
367	NDA_contig_4042	SSR	FORWARD	325	20	55.11	45	GCATCTGCACTTTTTACCTC	287	1019	1019	TGG	3	TGGTGGTGGTGGTGGTGGTGGTGGTGGTGG	30
	NDA_contig_4042	SSR	REVERSE	611	20	54.51	50	TGTGGAGCTGAGTATGTGTC
368	NDA_contig_11192	SSR	FORWARD	263	20	54.55	45	AAGAGGACTTTGTTCGACTG	287	1019	1019	AT	2	ATATATATATATAT	14
	NDA_contig_11192	SSR	REVERSE	549	20	55.65	40	AACTGTTTGGCTAGCATTTG
369	NDA_contig_24934	SSR	FORWARD	78	20	54.82	40	GGCAGAGTTTTCAATCATTC	300	1019	1019	TTC	3	TTCTTCTTCTTCTTC	15
	NDA_contig_24934	SSR	REVERSE	377	19	55.02	42.11	TCAGCTTTTGCCATACTTG
370	NDA_contig_24934	SSR	FORWARD	359	20	56.24	45	CAAGTATGGCAAAAGCTGAG	280	1019	1019	ATT	3	ATTATTATTATTATTATTATTATT	24
	NDA_contig_24934	SSR	REVERSE	638	20	54.72	45	CAGGTGAGATTGGGATTAAG
371	NDA_contig_21591	SSR	FORWARD	734	20	55.13	40	TTTCCATCATACGAGAAACC	276	1021	1021	CTT	3	CTTCTTCTTCTTCTT	15
	NDA_contig_21591	SSR	REVERSE	1009	20	53.85	45	CTAGATTTCATACGGGAACC
372	NDA_contig_19053	SSR	FORWARD	12	18	56.12	50	GAAAGAAGGCAGCCAAAG	277	1022	1022	AAT	3	AATAATAATAATAATAAT	18
	NDA_contig_19053	SSR	REVERSE	288	20	54.67	40	GGAGAAGGATTGTGAAATTG
373	NDA_contig_28677	SSR	FORWARD	196	20	54.92	40	AACTGGTCATGGTTTTATGG	286	1027	1027	TA	2	TATATATATATA	12
	NDA_contig_28677	SSR	REVERSE	481	20	55.71	45	ATCTGATCAGCAGCAAAGAG
374	NDA_contig_10439	SSR	FORWARD	205	20	54.61	40	TGTAAAATCCCTTCTTGCTC	276	1030	1030	ACT	3	ACTACTACTACTACT	15
	NDA_contig_10439	SSR	REVERSE	480	20	56.06	45	CTGGAGAACAAGATTTGCTG
375	NDA_contig_6526	SSR	FORWARD	662	20	55.36	50	CAGTCACAGCACAAGAGTTG	305	1032	1032	AT	2	ATATATATATATATAT	16
	NDA_contig_6526	SSR	REVERSE	966	20	55.25	40	TGAAGTCCAAAGTTGTTTCC
376	NDA_contig_22478	SSR	FORWARD	13	20	55.52	50	AGTTCAGACGTGTGCTCTTC	273	1033	1033	AGG	3	AGGAGGAGGAGGAGGAGGAGG	21
	NDA_contig_22478	SSR	REVERSE	285	20	54.71	45	GAGTTGACCGATCCAAATAG
377	NDA_contig_3550	SSR	FORWARD	740	19	55	42.11	GTTTTTGGATGTTGTGCTG	267	1039	1039	AAT	3	AATAATAATAATAAT	15
	NDA_contig_3550	SSR	REVERSE	1006	20	55.81	40	CAAATTTGATTGGTCTCTCG
378	NDA_contig_38244	SSR	FORWARD	151	20	54.39	40	ACCCAAAGCACATAAGAAAC	282	1039	1039	CTT	3	CTTCTTCTTCTTCTTCTT	18
	NDA_contig_38244	SSR	REVERSE	432	20	54.87	45	GTGATTGCTAGGGAGAATTG
379	NDA_contig_5119	SSR	FORWARD	723	20	55.22	45	TGGTACAGATTGGAGGAAAG	296	1043	1043	AT	2	ATATATATATATATATATATATATATATATATATATATATATAT	44
	NDA_contig_5119	SSR	REVERSE	1018	20	55.28	40	AAATTCAGAACGACGTCAAC
380	NDA_contig_5119	SSR	FORWARD	723	20	55.22	45	TGGTACAGATTGGAGGAAAG	296	1043	1043	TATA	4	TATATATATATATATATATATATATATATATATATATATATATA	44
	NDA_contig_5119	SSR	REVERSE	1018	20	55.28	40	AAATTCAGAACGACGTCAAC
381	NDA_contig_855	SSR	FORWARD	599	20	55.49	50	CAGCACACTCTTGTGCATAG	262	1045	1045	TC	2	TCTCTCTCTCTCTCTCTC	18
	NDA_contig_855	SSR	REVERSE	860	20	54.91	45	AAATCACCAGACCTCACAAC
382	NDA_contig_855	SSR	FORWARD	127	19	55.06	52.63	CGGTTGTGACACAGAGAAG	280	1045	1045	ATA	3	ATAATAATAATAATAATAATA	21
	NDA_contig_855	SSR	REVERSE	406	20	55.66	45	AACCAGGATCCAAGGATAAG
383	NDA_contig_9352	SSR	FORWARD	261	20	55.28	40	ACAATGAGAAAAACCACAGC	283	1045	1045	TGG	3	TGGTGGTGGTGGTGGTGG	18
	NDA_contig_9352	SSR	REVERSE	543	20	55.17	40	ATATGCGAAAGCAGCTAAAG
384	NDA_contig_9352	SSR	FORWARD	261	20	55.28	40	ACAATGAGAAAAACCACAGC	283	1045	1045	TGG	3	TGGTGGTGGTGGTGGTGG	18
	NDA_contig_9352	SSR	REVERSE	543	20	55.17	40	ATATGCGAAAGCAGCTAAAG
385	NDA_contig_12213	SSR	FORWARD	750	20	54.62	45	CTTCTACATGGGAACCAAAC	269	1047	1047	AGA	3	AGAAGAAGAAGAAGAAGAAGA	21
	NDA_contig_12213	SSR	REVERSE	1018	20	55.06	40	ATCTGCTTCCCTTTTTATCC
386	NDA_contig_34027	SSR	FORWARD	161	20	55.49	50	GTCGTGTCCATATCTTCGTC	279	1061	1061	ACA	3	ACAACAACAACAACAACA	18
	NDA_contig_34027	SSR	REVERSE	439	20	54.76	50	CTCGTGTAGTCCTGGAAATC
387	NDA_contig_28443	SSR	FORWARD	623	20	55.58	45	TAGCCTACCTTGTTTGCATC	281	1062	1062	ACCTC	5	ACCTCACCTCACCTCACCTCACCTC	25
	NDA_contig_28443	SSR	REVERSE	903	20	54.39	40	AAGCCAGATAAACACCAAAC
388	NDA_contig_10945	SSR	FORWARD	711	20	54.6	50	ATCAGCTTCAGGAGACAGAG	277	1066	1066	CTT	3	CTTCTTCTTCTTCTTCTTCTTCTT	24
	NDA_contig_10945	SSR	REVERSE	987	20	54.92	40	GAATGTTGAGACGGAAAAAG
389	NDA_contig_17083	SSR	FORWARD	49	20	54.49	40	TTCCATGCAGTTGAACATAC	295	1069	1069	ACCT	4	ACCTACCTACCTACCTACCT	20
	NDA_contig_17083	SSR	REVERSE	343	20	55.1	40	GTTTCAATGTGTTTGCAGTG
390	NDA_contig_32010	SSR	FORWARD	653	20	55.47	40	TTCTTCATGGCCTTTCTATG	281	1073	1073	TCA	3	TCATCATCATCATCATCATCA	21
	NDA_contig_32010	SSR	REVERSE	933	20	55.23	50	GAGCTTCGAGAAGATGACAG
391	NDA_contig_1442	SSR	FORWARD	611	20	54.96	45	CATGGCTTCAGGTAGAAAAC	278	1074	1074	GCA	3	GCAGCAGCAGCAGCA	15
	NDA_contig_1442	SSR	REVERSE	888	20	54.69	45	GGCACTGAGTTGAAATATCC
392	NDA_contig_14590	SSR	FORWARD	638	20	54.63	45	AAGCAGAAATGGAGACTCAG	282	1079	1079	AG	2	AGAGAGAGAGAG	12
	NDA_contig_14590	SSR	REVERSE	919	20	55.35	40	TCTTCTTCATCCAAGGTTTG
393	NDA_contig_1300	SSR	FORWARD	249	20	56.13	50	AGACGACAGTGGTGAATGAG	280	1083	1083	ACA	3	ACAACAACAACAACA	15
	NDA_contig_1300	SSR	REVERSE	528	20	54.07	50	CTAGGTCCACTTCTCCAAAG
394	NDA_contig_1300	SSR	FORWARD	621	19	55.2	52.63	GTGCAGTTGCAGGTGATAG	277	1083	1083	CAT	3	CATCATCATCATCATCAT	18
	NDA_contig_1300	SSR	REVERSE	897	20	55.45	40	AAAACTCAGCCATGAACAAG
395	NDA_contig_1953	SSR	FORWARD	752	20	55.28	45	ACACAGAGATCGTGAAAAGG	280	1083	1083	ATC	3	ATCATCATCATCATC	15
	NDA_contig_1953	SSR	REVERSE	1031	20	55.49	40	CAAGCTCAAAGAAGTTTTGC
396	NDA_contig_87	SSR	FORWARD	729	20	55.25	45	ATTATAAGCCCTCTGCCTTC	274	1090	1090	TCT	3	TCTTCTTCTTCTTCTTCT	18
	NDA_contig_87	SSR	REVERSE	1002	20	55.31	40	ATTTAGCTTCAAGGGGAAAG
397	NDA_contig_5295	SSR	FORWARD	544	20	55.29	45	GCTTACAGAGCAATCTTTGG	283	1097	1097	AT	2	ATATATATATATATAT	16
	NDA_contig_5295	SSR	REVERSE	826	20	54.96	40	AATAGGCCCATTTTACTTCC
398	NDA_contig_6955	SSR	FORWARD	780	20	54.72	40	GGATTTTACAAATGGACAGC	311	1098	1098	CTTT	4	CTTTCTTTCTTTCTTTCTTT	20
	NDA_contig_6955	SSR	REVERSE	1090	20	55.14	50	CTTCTTCAACCTCACAGCTC
399	NDA_contig_19620	SSR	FORWARD	549	19	54.98	47.37	CAACAGAACCATTCACAGC	282	1104	1104	CAG	3	CAGCAGCAGCAGCAG	15
	NDA_contig_19620	SSR	REVERSE	830	20	54.75	45	TGACTCACTGTTTGAAGCAC
400	NDA_contig_4826	SSR	FORWARD	440	20	54.44	45	AGCCAATGGTAGAAGAGATG	268	1110	1110	CAA	3	CAACAACAACAACAACAA	18
	NDA_contig_4826	SSR	REVERSE	707	20	55.42	45	TTGGTGGAAGAAGAAGACTG
401	NDA_contig_26221	SSR	FORWARD	187	20	55.11	50	ACCCACGTACCTGTTAGTTG	281	1110	1110	AG	2	AGAGAGAGAGAG	12
	NDA_contig_26221	SSR	REVERSE	467	20	54.84	40	TTGACGAGGCCTTAAAATAG
402	NDA_contig_4142	SSR	FORWARD	22	19	55.31	42.11	ATGATCGCGGAAAAACTAC	283	1114	1114	TC	2	TCTCTCTCTCTCTC	14
	NDA_contig_4142	SSR	REVERSE	304	20	54.25	45	AGCATGGTTCTTGTATCTCC
403	NDA_contig_10301	SSR	FORWARD	840	21	54.97	52.38	GAGAAGGTTACGCTCCTCTAC	280	1123	1123	GA	2	GAGAGAGAGAGAGA	14
	NDA_contig_10301	SSR	REVERSE	1119	20	55.12	40	ACCCATTTCAGAACAAACAG
404	NDA_contig_574	SSR	FORWARD	110	21	55.32	42.86	TTCCCTCCTAAAGCTATCAAC	262	1124	1124	ATC	3	ATCATCATCATCATC	15
	NDA_contig_574	SSR	REVERSE	371	20	54.99	40	AATAACATGATCAGGGTTGC
405	NDA_contig_6477	SSR	FORWARD	175	20	55.17	45	CCGAACAGAAGAAGTTTCAG	266	1127	1127	AT	2	ATATATATATATAT	14
	NDA_contig_6477	SSR	REVERSE	440	20	54.58	40	GATTTCCCATTGAAGATCAG
406	NDA_contig_8711	SSR	FORWARD	46	19	54.97	47.37	AAGTTGCTGTGCTCTGTTG	287	1132	1132	AAT	3	AATAATAATAATAATAAT	18
	NDA_contig_8711	SSR	REVERSE	332	20	55.41	45	AAAGCAGTAACACCCTGTTG
407	NDA_contig_13589	SSR	FORWARD	493	20	55.45	40	ATTGCTGTTGGTTTGAAGAG	279	1132	1132	TTG	3	TTGTTGTTGTTGTTG	15
	NDA_contig_13589	SSR	REVERSE	771	20	55.37	45	TCTAACACTTTGCCATCTCC
408	NDA_contig_21701	SSR	FORWARD	808	20	53.91	40	CAACAACAAAGACATCCAAC	303	1139	1139	GA	2	GAGAGAGAGAGA	12
	NDA_contig_21701	SSR	REVERSE	1110	20	54.3	40	GAAAGCCAGAATTATCTTCG
409	NDA_contig_23902	SSR	FORWARD	870	20	55.14	40	GACGGACAAAGCTTAATTTG	270	1139	1139	CTG	3	CTGCTGCTGCTGCTG	15
	NDA_contig_23902	SSR	REVERSE	1139	20	56.08	40	CCATGGGAATAATGATGATG
410	NDA_contig_8828	SSR	FORWARD	38	20	55.32	40	ACACAATCAAACCGTAAAGC	239	1140	1140	TC	2	TCTCTCTCTCTCTCTCTCTCTC	22
	NDA_contig_8828	SSR	REVERSE	276	20	55.07	45	ACCGAGAACACATATCAAGG
411	NDA_contig_1732	SSR	FORWARD	484	20	55.58	50	TTGAGTGTTCAGCTCCTCTC	287	1143	1143	CAT	3	CATCATCATCATCAT	15
	NDA_contig_1732	SSR	REVERSE	770	20	55.01	50	CCCAACTGCATTCTACTAGG
412	NDA_contig_3389	SSR	FORWARD	310	20	54.61	40	TGCTTCTTCTTTAACCCATC	297	1148	1148	AT	2	ATATATATATAT	12
	NDA_contig_3389	SSR	REVERSE	606	20	54.95	50	AGATCGGAGGTTTCTAGGTC
413	NDA_contig_6169	SSR	FORWARD	256	20	55	55	CAGTAGTGAGGCTGAGGTTC	268	1149	1149	AAG	3	AAGAAGAAGAAGAAG	15
	NDA_contig_6169	SSR	REVERSE	523	20	54.94	45	CTCTATAACCAGCCCATTTG
414	NDA_contig_5290	SSR	FORWARD	57	21	54.33	42.86	AAACCCTCTTCTTCACTCTTC	280	1151	1151	TC	2	TCTCTCTCTCTC	12
	NDA_contig_5290	SSR	REVERSE	336	20	54.97	50	AGTCTGGTGGGATTGTGTAG
415	NDA_contig_3819	SSR	FORWARD	780	20	55.08	45	CCAACTGAGAGAAGATTTCG	278	1153	1153	CT	2	CTCTCTCTCTCTCTCTCTCT	20
	NDA_contig_3819	SSR	REVERSE	1057	20	54.22	50	ACGAGGTACCTTGACTTGAC
416	NDA_contig_16383	SSR	FORWARD	756	20	54.68	45	CAGGAGGCAATGGTATAATC	283	1153	1153	GAA	3	GAAGAAGAAGAAGAAGAA	18
	NDA_contig_16383	SSR	REVERSE	1038	20	55.11	45	TTACTCTTCCCTTCCCTTTC
417	NDA_contig_16383	SSR	FORWARD	756	20	54.68	45	CAGGAGGCAATGGTATAATC	283	1153	1153	TCTT	4	TCTTTCTTTCTTTCTTTCTT	20
	NDA_contig_16383	SSR	REVERSE	1038	20	55.11	45	TTACTCTTCCCTTCCCTTTC
418	NDA_contig_7145	SSR	FORWARD	836	19	56.26	42.11	AATGACATTGGCGAAAGAG	300	1157	1157	GAAGAG	6	GAAGAGGAAGAGGAAGAGGAAGAGGAAGAGGAAGAG	36
	NDA_contig_7145	SSR	REVERSE	1135	20	56.34	50	TCTTCTTGCTCTTCCTCTCC
419	NDA_contig_16231	SSR	FORWARD	699	20	54.13	40	TGGGTATATCATCATCATCG	290	1160	1160	AG	2	AGAGAGAGAGAGAGAGAGAG	20
	NDA_contig_16231	SSR	REVERSE	988	20	54.78	50	CCCTTCTACCTTGTGAGATG
420	NDA_contig_9924	SSR	FORWARD	563	20	54.92	45	TGTTTGTCTGAGTAGCGATG	279	1163	1163	GCA	3	GCAGCAGCAGCAGCA	15
	NDA_contig_9924	SSR	REVERSE	841	20	54.39	40	ATCATCTATTGGAAGCCTTG
421	NDA_contig_749	SSR	FORWARD	224	20	55.16	50	ACTTCACCGACTCTGTGTTC	272	1167	1167	AC	2	ACACACACACAC	12
	NDA_contig_749	SSR	REVERSE	495	20	53.9	45	GGAACCATGAATAAGCTCTC
422	NDA_contig_3671	SSR	FORWARD	809	20	54.59	40	TCTCATCACATTTTGTGCTC	269	1170	1170	AT	2	ATATATATATATATAT	16
	NDA_contig_3671	SSR	REVERSE	1077	20	55.55	45	TCTAGGCCTCACAAATTCAG
423	NDA_contig_20517	SSR	FORWARD	817	19	55.19	42.11	TTTGGGTTCATCATGTCTG	284	1170	1170	CCA	3	CCACCACCACCACCACCA	18
	NDA_contig_20517	SSR	REVERSE	1100	20	54.39	55	GGAGTAAAGGAGGGACTACC
424	NDA_contig_4769	SSR	FORWARD	247	20	54.73	50	GGTGTACTTCCTCGATATGC	280	1175	1175	GGA	3	GGAGGAGGAGGAGGA	15
	NDA_contig_4769	SSR	REVERSE	526	19	55.02	47.37	TAACCCTGGGAAAGTCAAC
425	NDA_contig_26318	SSR	FORWARD	907	21	54.85	47.62	GCTTGGTGAGAACATCACTAC	278	1184	1184	GAA	3	GAAGAAGAAGAAGAA	15
	NDA_contig_26318	SSR	REVERSE	1184	20	53.85	45	CAGGTGATGAGAATGAGATG
426	NDA_contig_12239	SSR	FORWARD	547	20	55.15	45	TGTTGATCTTCTCCTTGACC	280	1196	1196	TAG	3	TAGTAGTAGTAGTAGTAG	18
	NDA_contig_12239	SSR	REVERSE	826	20	55.14	40	CAATCGGAAGCTACAAAAAC
427	NDA_contig_4203	SSR	FORWARD	862	20	56.89	50	GGATTCTGGGAGATGTGTTC	285	1197	1197	AT	2	ATATATATATAT	12
	NDA_contig_4203	SSR	REVERSE	1146	20	55.25	40	ATGCAGGGAAAATAACACTG
428	NDA_contig_10249	SSR	FORWARD	314	20	55.78	50	GTCACGTAAAGCCACCTATG	248	1197	1197	TA	2	TATATATATATA	12
	NDA_contig_10249	SSR	REVERSE	561	20	54.23	40	TTCACCAACATAACACCAAC
429	NDA_contig_3047	SSR	FORWARD	48	20	55.83	40	GTTTCGGTCATAGCATTTTG	312	1209	1209	AC	2	ACACACACACACAC	14
	NDA_contig_3047	SSR	REVERSE	359	19	54.26	52.63	CGACTACAGCCTGGTTATG
430	NDA_contig_6233	SSR	FORWARD	546	20	55.3	40	GATGGATTTGATGATGAAGG	291	1212	1212	ACC	3	ACCACCACCACCACC	15
	NDA_contig_6233	SSR	REVERSE	836	20	55.16	45	CTTCTCTTGTTGCTTCAACC
431	NDA_contig_3390	SSR	FORWARD	262	20	55.5	50	CTTCTTTAACCCGTCTACCC	285	1228	1228	AT	2	ATATATATATAT	12
	NDA_contig_3390	SSR	REVERSE	546	20	55.26	45	TATGTCAAGTTCCCCTTACG
432	NDA_contig_23112	SSR	FORWARD	715	20	55.35	40	TGGAAGTTTCCATCTTTCTG	308	1238	1238	AG	2	AGAGAGAGAGAGAGAG	16
	NDA_contig_23112	SSR	REVERSE	1022	20	54.97	50	GAAGAAGACAACCGAGTCTG
433	NDA_contig_25933	SSR	FORWARD	859	20	55.12	45	TGGATCTTCGTCCTTGATAC	279	1246	1246	AT	2	ATATATATATATAT	14
	NDA_contig_25933	SSR	REVERSE	1137	20	54.49	40	TTATCCATGCAAACACTGTC
434	NDA_contig_17347	SSR	FORWARD	840	20	55.11	50	ATAGCCCTGTCTCCTTCTTC	283	1255	1255	CTT	3	CTTCTTCTTCTTCTT	15
	NDA_contig_17347	SSR	REVERSE	1122	20	54.98	45	ATGATATGAAGGACGAGGTG
435	NDA_contig_17347	SSR	FORWARD	840	20	55.11	50	ATAGCCCTGTCTCCTTCTTC	283	1255	1255	CTT	3	CTTCTTCTTCTTCTTCTT	18
	NDA_contig_17347	SSR	REVERSE	1122	20	54.98	45	ATGATATGAAGGACGAGGTG
436	NDA_contig_5776	SSR	FORWARD	614	20	55.08	40	AGTGGCAATTATGGTGTTTC	280	1257	1257	TGG	3	TGGTGGTGGTGGTGGTGG	18
	NDA_contig_5776	SSR	REVERSE	893	20	54.97	40	TTCCATACAAAGGTTCATCC
437	NDA_contig_22899	SSR	FORWARD	772	20	54.95	50	GTTCACTCAGCAAGAAGACC	286	1259	1259	AGA	3	AGAAGAAGAAGAAGA	15
	NDA_contig_22899	SSR	REVERSE	1057	21	54.3	42.86	CCGAGTTTTCTATCAACAGAG
438	NDA_contig_28969	SSR	FORWARD	882	20	54.45	40	GCCCCATTTTGATCATATAC	278	1267	1267	GCT	3	GCTGCTGCTGCTGCT	15
	NDA_contig_28969	SSR	REVERSE	1159	20	54.96	45	CGTTCGTTTCACCTTCTATC
439	NDA_contig_1922	SSR	FORWARD	10	19	54.9	47.37	AGTCACAGACCCCAAAAAC	292	1271	1271	AAG	3	AAGAAGAAGAAGAAGAAG	18
	NDA_contig_1922	SSR	REVERSE	301	20	54.87	50	CCCAGTTTCTTGACCTACAG
440	NDA_contig_16967	SSR	FORWARD	35	20	55.44	40	ATTTTGCAGTTCGACTTGAC	285	1276	1276	AT	2	ATATATATATAT	12
	NDA_contig_16967	SSR	REVERSE	319	20	55.94	40	TCACAAATTCACCAATAGGG
441	NDA_contig_15040	SSR	FORWARD	150	19	56.44	42.11	ATTTGCAAGCCAGAATACG	282	471	471	GCT	3	GCTGCTGCTGCTGCT	15
	NDA_contig_15040	SSR	REVERSE	431	19	54.9	47.37	CTTTCCTTGACCCTTCTTG
442	NDA_contig_10347	SSR	FORWARD	105	20	54.43	40	TCACCATCAAGAAGTGATTG	322	472	472	TC	2	TCTCTCTCTCTCTCTC	16
	NDA_contig_10347	SSR	REVERSE	426	19	57.2	47.37	CGCAACAACAACACAACTG
443	NDA_contig_32157	SSR	FORWARD	162	20	54.87	50	GAAGAAGGAGACGATGACAG	269	472	472	GAA	3	GAAGAAGAAGAAGAA	15
	NDA_contig_32157	SSR	REVERSE	430	20	55.17	40	TTGAAGGTTTCCATGAACTC
444	NDA_contig_8640	SSR	FORWARD	189	19	55.05	42.11	TCACTGTTTTGCTTCTTCG	280	473	473	AGA	3	AGAAGAAGAAGAAGAAGA	18
	NDA_contig_8640	SSR	REVERSE	468	20	55.28	40	AAAAACCACAGCAACATCTC
445	NDA_contig_29686	SSR	FORWARD	173	20	55.37	40	ATTCTCTGATTTGGTGCTTG	275	473	473	AGC	3	AGCAGCAGCAGCAGCAGCAGC	21
	NDA_contig_29686	SSR	REVERSE	447	20	55.16	45	CAAAGAGCAGGAACAGAAAC
446	NDA_contig_46723	SSR	FORWARD	207	20	55.06	45	AAAGGAAACTTGGGAGTAGG	256	473	473	AG	2	AGAGAGAGAGAG	12
	NDA_contig_46723	SSR	REVERSE	462	18	55.13	50	CGCCTCTTTCTTCCTTTC
447	NDA_contig_46723	SSR	FORWARD	207	20	55.06	45	AAAGGAAACTTGGGAGTAGG	255	473	473	GGA	3	GGAGGAGGAGGAGGA	15
	NDA_contig_46723	SSR	REVERSE	461	20	54.97	45	GCCTCTTTCTTCCTTTCTTC
448	NDA_contig_27696	SSR	FORWARD	13	20	54.95	45	TTTGAAGAGGAGAGCAGAAG	278	474	474	AGA	3	AGAAGAAGAAGAAGAAGA	18
	NDA_contig_27696	SSR	REVERSE	290	20	54.44	45	GATTTCTCCACCAATGTCTC
449	NDA_contig_35268	SSR	FORWARD	42	20	55.19	40	AACATGAAGAATGCTTGGAC	274	475	475	TATG	4	TATGTATGTATGTATGTATGTATGTATG	28
	NDA_contig_35268	SSR	REVERSE	315	20	55.85	55	ACCTGTAACCCCAGCTACTC
450	NDA_contig_32983	SSR	FORWARD	64	20	54.55	40	AAAAGTAATTGGTGCGAGTC	267	476	476	TTC	3	TTCTTCTTCTTCTTCTTCTTC	21
	NDA_contig_32983	SSR	REVERSE	330	20	54.14	40	CAAGGCCTTTCTTGAATATC
451	NDA_contig_20863	SSR	FORWARD	128	20	54.66	45	TATCTGGGAAAGGCTTAGTG	280	477	477	TG	2	TGTGTGTGTGTGTGTGTG	18
	NDA_contig_20863	SSR	REVERSE	407	19	55.94	42.11	ATTACAACCGCAATCAACC
452	NDA_contig_45226	SSR	FORWARD	163	20	56.09	40	AACTTGGAAAGGTTCGAAAG	296	478	478	TG	2	TGTGTGTGTGTGTGTG	16
	NDA_contig_45226	SSR	REVERSE	458	20	53.29	40	ACCAAGACCAAAAATCTACC
453	NDA_contig_45226	SSR	FORWARD	25	20	55.33	50	CTGCTTAATCTAGGCCTGTG	252	478	478	TCT	3	TCTTCTTCTTCTTCTTCTTCTTCTTCT	27
	NDA_contig_45226	SSR	REVERSE	276	20	54.44	45	CCACCTCCAAAACCATATAC
454	NDA_contig_38928	SSR	FORWARD	183	20	54.81	45	CCACTCTTGGGTAATCTTTG	296	1282	1282	GCA	3	GCAGCAGCAGCAGCA	15
	NDA_contig_38928	SSR	REVERSE	478	20	55.11	50	GCCTATCGAGAAGACAAGTG
455	NDA_contig_14487	SSR	FORWARD	53	20	55.13	50	TCTTCCAGTCCTGATGAGTC	293	1287	1287	TGG	3	TGGTGGTGGTGGTGG	15
	NDA_contig_14487	SSR	REVERSE	345	20	53.69	40	ATGCTGTTCATTCTGTATGC
456	NDA_contig_3282	SSR	FORWARD	606	19	54.96	47.37	ACCCAATGCTATCAACTCC	280	1290	1290	CAT	3	CATCATCATCATCAT	15
	NDA_contig_3282	SSR	REVERSE	885	20	55.2	40	TGATGTTGAAGATGGTGATG
457	NDA_contig_7467	SSR	FORWARD	353	20	54.94	40	ACAACCACAATGAGTTTTCC	269	1297	1297	GCA	3	GCAGCAGCAGCAGCAGCA	18
	NDA_contig_7467	SSR	REVERSE	621	20	54.68	45	ATAGAACCAGCTGAAAGTGC
458	NDA_contig_13534	SSR	FORWARD	136	20	55	45	CTGAGGTTTCTTCACCAAAG	277	1301	1301	GAT	3	GATGATGATGATGATGATGAT	21
	NDA_contig_13534	SSR	REVERSE	412	20	54.52	45	GGACACCGATCAATAACTTC
459	NDA_contig_13534	SSR	FORWARD	403	20	55.07	45	ATCGGTGTCCTGATGTTAAG	304	1301	1301	GAT	3	GATGATGATGATGAT	15
	NDA_contig_13534	SSR	REVERSE	706	20	55.58	45	TCTTTGAACACAGCCTCTTC
460	NDA_contig_372	SSR	FORWARD	96	20	54.63	40	GGAAATGAAATAGTGGCATC	268	1302	1302	ACA	3	ACAACAACAACAACA	15
	NDA_contig_372	SSR	REVERSE	363	20	55.41	45	TCTTCCTCAAGTTCACGTTC
461	NDA_contig_2902	SSR	FORWARD	2	19	57.01	42.11	CAAAGCGGCATATTTCAAG	272	1302	1302	AGA	3	AGAAGAAGAAGAAGAAGAAGAAGAAGAAGAAGAAGAAGAAGA	42
	NDA_contig_2902	SSR	REVERSE	273	20	55.27	40	GGGCCTCAAATAATTTATCC
462	NDA_contig_3742	SSR	FORWARD	320	20	54.57	45	TATCCTCTGCCTTCTTTGTC	280	1304	1304	CTT	3	CTTCTTCTTCTTCTT	15
	NDA_contig_3742	SSR	REVERSE	599	20	54.97	45	GATCTTGAAGAACTCGATGC
463	NDA_contig_3742	SSR	FORWARD	853	20	55.77	40	GCGGTTGTTGCATAATAATC	302	1304	1304	CTT	3	CTTCTTCTTCTTCTT	15
	NDA_contig_3742	SSR	REVERSE	1154	20	55.14	50	CTTCTGCTGAAGAGGTTCAC
464	NDA_contig_16188	SSR	FORWARD	120	20	54.42	45	TTCACTCTTCCTCCTTTGTC	278	1305	1305	TC	2	TCTCTCTCTCTCTCTCTCTC	20
	NDA_contig_16188	SSR	REVERSE	397	20	54.79	50	GGTGGTGAAGAAAGTGAGAG
465	NDA_contig_56	SSR	FORWARD	473	20	54.78	45	GCTTCCCATTAGTTCACAAC	267	1314	1314	CT	2	CTCTCTCTCTCTCT	14
	NDA_contig_56	SSR	REVERSE	739	20	55.35	40	TCAAGGTCAAGGAAATCAAG
466	NDA_contig_933	SSR	FORWARD	583	20	54.95	40	CCACAAAGCGTTTTATATCC	270	1324	1324	CTC	3	CTCCTCCTCCTCCTC	15
	NDA_contig_933	SSR	REVERSE	852	20	55.14	50	ACCCACGATACAAGACTGAG
467	NDA_contig_4825	SSR	FORWARD	447	20	54.66	50	GGTGGAAGAGATGTATCAGC	271	1325	1325	ACA	3	ACAACAACAACAACA	15
	NDA_contig_4825	SSR	REVERSE	717	20	55.25	45	GGTGATCATATTGGTGGAAG
468	NDA_contig_3205	SSR	FORWARD	1077	19	53.92	42.11	CAAAGCCAAGCTTGTTAAG	275	1351	1351	GGT	3	GGTGGTGGTGGTGGT	15
	NDA_contig_3205	SSR	REVERSE	1351	21	54.26	47.62	CCAATCTTGACTAGAGAGTCG
469	NDA_contig_10946	SSR	FORWARD	717	20	55.5	45	TTCAGGAGACAGAGCAAATC	280	1352	1352	CTT	3	CTTCTTCTTCTTCTTCTT	18
	NDA_contig_10946	SSR	REVERSE	996	20	54.92	40	GAATGTTGAGACGGAAAAAG
470	NDA_contig_210	SSR	FORWARD	1100	20	55.85	45	TCAAACCCATAGTCACCAAC	253	1361	1361	GCT	3	GCTGCTGCTGCTGCT	15
	NDA_contig_210	SSR	REVERSE	1352	21	54.23	47.62	GAACTCTAGGTGTACGTTTGC
471	NDA_contig_14223	SSR	FORWARD	44	21	55.03	42.86	TCCCTATCTACATCACCATTG	285	1363	1363	AAC	3	AACAACAACAACAAC	15
	NDA_contig_14223	SSR	REVERSE	328	20	54.23	50	GGACCTAGAAGACAGCAAAG
472	NDA_contig_10885	SSR	FORWARD	921	20	55.07	45	CAAAGCTTGAACATCCTCTC	284	1368	1368	AT	2	ATATATATATAT	12
	NDA_contig_10885	SSR	REVERSE	1204	20	55.01	45	AGACTGATGGGTTGATTCTG
473	NDA_contig_11703	SSR	FORWARD	264	20	54.82	45	GAGAAAGTGAGTTGGGTTTG	282	1368	1368	ATT	3	ATTATTATTATTATT	15
	NDA_contig_11703	SSR	REVERSE	545	20	55.93	40	AACCACTCACCAAAAATGTG
474	NDA_contig_7709	SSR	FORWARD	506	19	55.36	42.11	TGCACTGGAATTTGATGTC	281	1378	1378	AC	2	ACACACACACAC	12
	NDA_contig_7709	SSR	REVERSE	786	20	55.31	40	CGAAATAAAAGCTTGGACTG
475	NDA_contig_7709	SSR	FORWARD	506	19	55.36	42.11	TGCACTGGAATTTGATGTC	281	1378	1378	AG	2	AGAGAGAGAGAG	12
	NDA_contig_7709	SSR	REVERSE	786	20	55.31	40	CGAAATAAAAGCTTGGACTG
476	NDA_contig_7709	SSR	FORWARD	506	19	55.36	42.11	TGCACTGGAATTTGATGTC	281	1378	1378	GA	2	GAGAGAGAGAGAGAGA	16
	NDA_contig_7709	SSR	REVERSE	786	20	55.31	40	CGAAATAAAAGCTTGGACTG
477	NDA_contig_5283	SSR	FORWARD	992	20	55.7	45	GAGCAACCATACAATTACCG	292	1393	1393	CAC	3	CACCACCACCACCACCAC	18
	NDA_contig_5283	SSR	REVERSE	1283	20	55.22	45	TCTACATTCAGAGGGTTTGG
478	NDA_contig_5283	SSR	FORWARD	603	19	55.19	47.37	TAATCTTCCTCCCATCAGC	284	1393	1393	CTTTCT	6	CTTTCTCTTTCTCTTTCTCTTTCTCTTTCTCTTTCT	36
	NDA_contig_5283	SSR	REVERSE	886	20	54.35	45	AGATTGATGCTGAGAAGGTC
479	NDA_contig_3116	SSR	FORWARD	1128	20	55.26	40	CAAAAGCTTTCTCCTTGATG	273	1402	1402	AG	2	AGAGAGAGAGAG	12
	NDA_contig_3116	SSR	REVERSE	1400	20	54.89	45	GCAGAAGACATTTCAAGTCC
480	NDA_contig_10920	SSR	FORWARD	6	20	55.32	45	AGGCTACAATTCCTGTTGTG	293	1405	1405	CAG	3	CAGCAGCAGCAGCAG	15
	NDA_contig_10920	SSR	REVERSE	298	20	54.79	45	CATCCCTGATATTCAGAAGC
481	NDA_contig_23126	SSR	FORWARD	311	20	55.62	45	GTTCTGATCGATGTCGTTTC	289	1415	1415	TTA	3	TTATTATTATTATTA	15
	NDA_contig_23126	SSR	REVERSE	599	20	54.96	55	GCAGATGGTGAGGTACTAGC
482	NDA_contig_21483	SSR	FORWARD	886	19	55.4	47.37	AAAGGCTTCGACATACCTG	281	1421	1421	AAG	3	AAGAAGAAGAAGAAG	15
	NDA_contig_21483	SSR	REVERSE	1166	20	55.09	40	CTGCCTTCAACTTCAAAATC
483	NDA_contig_16524	SSR	FORWARD	583	20	54.84	50	GCAGGTCCACTTTTACAGAC	289	1443	1443	CAC	3	CACCACCACCACCACCACCAC	21
	NDA_contig_16524	SSR	REVERSE	871	20	54.28	50	TGAGTCAAGGGAGTAGAACC
484	NDA_contig_25514	SSR	FORWARD	19	20	55.65	50	CATCAGAGGACAATGAGGAG	281	1452	1452	GAC	3	GACGACGACGACGAC	15
	NDA_contig_25514	SSR	REVERSE	299	20	54.97	45	AAGCTCAATTCTCAGAGCAG
485	NDA_contig_25514	SSR	FORWARD	19	20	55.65	50	CATCAGAGGACAATGAGGAG	281	1452	1452	GAA	3	GAAGAAGAAGAAGAA	15
	NDA_contig_25514	SSR	REVERSE	299	20	54.97	45	AAGCTCAATTCTCAGAGCAG
486	NDA_contig_2284	SSR	FORWARD	756	20	55.37	40	AACATCTTTTGGAGCATCTG	284	1458	1458	CCA	3	CCACCACCACCACCA	15
	NDA_contig_2284	SSR	REVERSE	1039	20	55.74	50	AGGAGGATGTTTGGTCTAGG
487	NDA_contig_4846	SSR	FORWARD	970	20	55.17	50	TGCTGCTCTCAACTGTAGTG	285	1466	1466	TA	2	TATATATATATATATATATATATATA	26
	NDA_contig_4846	SSR	REVERSE	1254	20	55.16	40	AATGAGCGAATATGACAACC
488	NDA_contig_4031	SSR	FORWARD	945	20	54.99	40	AACATGCATCTGGAAATACC	285	1487	1487	GCT	3	GCTGCTGCTGCTGCTGCT	18
	NDA_contig_4031	SSR	REVERSE	1229	20	54.94	40	CCAAATTTCAGTTTCAGAGG
489	NDA_contig_4759	SSR	FORWARD	68	20	54.97	45	GATGTCTCGAAATTGCTCTC	280	1499	1499	GA	2	GAGAGAGAGAGAGAGAGAGAGAGAGAGA	28
	NDA_contig_4759	SSR	REVERSE	347	20	54.46	45	TGACTCGTACACCAAACAAC
490	NDA_contig_4716	SSR	FORWARD	173	20	54.61	40	TGGAAATTTCTTGAGTAGCC	279	1503	1503	CTT	3	CTTCTTCTTCTTCTT	15
	NDA_contig_4716	SSR	REVERSE	451	20	56.1	50	TCTTGTGTCCCAGACACTTC
491	NDA_contig_1440	SSR	FORWARD	358	20	55.55	50	CTAAGATCCCTCCCTTTGAG	290	1509	1509	CAT	3	CATCATCATCATCATCAT	18
	NDA_contig_1440	SSR	REVERSE	647	20	55.53	40	ACAAAGCTTCAATCATCAGC
492	NDA_contig_1440	SSR	FORWARD	358	20	55.55	50	CTAAGATCCCTCCCTTTGAG	290	1509	1509	TCA	3	TCATCATCATCATCA	15
	NDA_contig_1440	SSR	REVERSE	647	20	55.53	40	ACAAAGCTTCAATCATCAGC
493	NDA_contig_1440	SSR	FORWARD	542	20	54.32	40	AGGATTTCTTTGACTTGTGG	280	1509	1509	GGT	3	GGTGGTGGTGGTGGTGGTGGT	21
	NDA_contig_1440	SSR	REVERSE	821	20	55	45	AAAGAAAGAGGAGACCCAAC
494	NDA_contig_4940	SSR	FORWARD	521	21	55.29	47.62	TGACAGTAGGACGACTCAATC	281	1514	1514	ATC	3	ATCATCATCATCATCATC	18
	NDA_contig_4940	SSR	REVERSE	801	20	54.94	40	CACAAATTTCCCTTCTCAAG
495	NDA_contig_4940	SSR	FORWARD	698	20	54.56	40	CATCATCATCATCATCAAGG	293	1514	1514	TGA	3	TGATGATGATGATGA	15
	NDA_contig_4940	SSR	REVERSE	990	20	54.18	40	CCAAGATCATTAATGCACAG
496	NDA_contig_6256	SSR	FORWARD	4	18	55.24	50	AGTTTCCTTGCGATCTCC	285	1517	1517	CTT	3	CTTCTTCTTCTTCTT	15
	NDA_contig_6256	SSR	REVERSE	288	20	55.13	45	AAAAGGAGGGATGAGCTAAC
497	NDA_contig_4501	SSR	FORWARD	1152	20	54.69	50	ACTCTTTGCCTCTCTCACAG	295	1527	1527	CA	2	CACACACACACACACACA	18
	NDA_contig_4501	SSR	REVERSE	1446	20	55.34	45	TGAGTGAGGAGGATTCTTTG
498	NDA_contig_12627	SSR	FORWARD	140	20	54.95	45	AGGCAGAAAGCACAGTAAAG	303	1564	1564	AT	2	ATATATATATATATATAT	18
	NDA_contig_12627	SSR	REVERSE	442	20	55.07	45	GAAGGAGAATGTGAGCAAAG
499	NDA_contig_12627	SSR	FORWARD	140	20	54.95	45	AGGCAGAAAGCACAGTAAAG	303	1564	1564	AG	2	AGAGAGAGAGAG	12
	NDA_contig_12627	SSR	REVERSE	442	20	55.07	45	GAAGGAGAATGTGAGCAAAG
500	NDA_contig_19691	SSR	FORWARD	1208	20	55.83	45	CAGTACAAAGGCCAAACAAC	281	1566	1566	CTT	3	CTTCTTCTTCTTCTT	15
	NDA_contig_19691	SSR	REVERSE	1488	19	54.48	52.63	AGTGCCCCTTTGAGAGTAG
501	NDA_contig_15844	SSR	FORWARD	373	20	55.46	45	GGTTAGTTCCAAAAGGGAAG	273	1567	1567	GA	2	GAGAGAGAGAGA	12
	NDA_contig_15844	SSR	REVERSE	645	20	55.29	45	TTCCTATGAGGCTTCACATC
502	NDA_contig_2487	SSR	FORWARD	1127	19	55.19	42.11	AAAATTCCCTCGAGTGTTG	303	1572	1572	TGGCT	5	TGGCTTGGCTTGGCTTGGCTTGGCT	25
	NDA_contig_2487	SSR	REVERSE	1429	20	56.01	40	AAAGACAAAAGAAGCCATCC
503	NDA_contig_4589	SSR	FORWARD	674	20	55.31	45	ACTGGTTCGATAACAGTTGC	280	1580	1580	TCT	3	TCTTCTTCTTCTTCT	15
	NDA_contig_4589	SSR	REVERSE	953	20	55.18	50	GTGTGTTAGCTTCTCCTTGC
504	NDA_contig_770	SSR	FORWARD	18	20	54.57	40	AGCAAGATTGGTACTTTTGG	284	1594	1594	TAA	3	TAATAATAATAATAATAA	18
	NDA_contig_770	SSR	REVERSE	301	19	56.52	47.37	ATCCCACCGGATTTCTTAG
505	NDA_contig_148	SSR	FORWARD	34	20	54.67	40	CAATCTTTCTGGGTTGATTC	279	1616	1616	AAAG	4	AAAGAAAGAAAGAAAGAAAG	20
	NDA_contig_148	SSR	REVERSE	312	20	55.1	40	TGATTTATGCCCTGTATTCC
506	NDA_contig_1714	SSR	FORWARD	141	20	54.58	40	ACACTCAAAGGAAAACGAAG	285	1624	1624	GAA	3	GAAGAAGAAGAAGAAGAA	18
	NDA_contig_1714	SSR	REVERSE	425	20	54.23	45	TCTTCCTCCTCATCTTCATC
507	NDA_contig_2518	SSR	FORWARD	881	20	54.95	45	TTCTGGGTGAGATAATGACC	277	1625	1625	GAA	3	GAAGAAGAAGAAGAA	15
	NDA_contig_2518	SSR	REVERSE	1157	20	54.51	40	TTTTAACCCAGTGATTAGGC
508	NDA_contig_16839	SSR	FORWARD	226	20	54.86	45	TGAGAAGCATTCTGACACTG	278	1625	1625	GAT	3	GATGATGATGATGAT	15
	NDA_contig_16839	SSR	REVERSE	503	20	55.55	45	GAACTTCATCATCCTCATCG
509	NDA_contig_1869	SSR	FORWARD	174	20	55.13	45	TGAGAAGGATGGGTTCATAG	281	1634	1634	AGA	3	AGAAGAAGAAGAAGA	15
	NDA_contig_1869	SSR	REVERSE	454	20	55.03	45	TACCACTTCCATCAAACTCC
510	NDA_contig_1869	SSR	FORWARD	519	20	55.47	45	TCTTGAGGATATTGCTGAGG	280	1634	1634	AGA	3	AGAAGAAGAAGAAGA	15
	NDA_contig_1869	SSR	REVERSE	798	20	54.32	45	TCTCCTTTCTCTCCATTCAC
511	NDA_contig_20388	SSR	FORWARD	79	20	55.76	40	TTCAAAAGTTGAAGGCAGAG	280	1657	1657	AGA	3	AGAAGAAGAAGAAGAAGAAGAAGAAGA	27
	NDA_contig_20388	SSR	REVERSE	358	20	55.36	50	TCACTCAGAACCTCATAGGC
512	NDA_contig_3273	SSR	FORWARD	273	20	55.34	45	TTCCTCTTCATGTCTCTTGG	277	1762	1762	CA	2	CACACACACACA	12
	NDA_contig_3273	SSR	REVERSE	549	20	55	45	ACAAAGTTCTTGGTGTGGAC
513	NDA_contig_15993	SSR	FORWARD	3	20	55.44	45	GCAACAGCAAGAAGAATAGC	302	1779	1779	AAG	3	AAGAAGAAGAAGAAGAAGAAGAAGAAGAAGAAGAAGAAGAAGAAG	45
	NDA_contig_15993	SSR	REVERSE	304	19	54.98	52.63	AGAGGAGGGTGATGAAGTG
514	NDA_contig_15993	SSR	FORWARD	24	21	54.55	42.86	CAAGCCTGTAACAAGAAGAAG	281	1779	1779	CAA	3	CAACAACAACAACAACAA	18
	NDA_contig_15993	SSR	REVERSE	304	19	54.98	52.63	AGAGGAGGGTGATGAAGTG
515	NDA_contig_20099	SSR	FORWARD	477	20	55.15	45	ATTGAGATATCGGACACGAG	283	1817	1817	TGG	3	TGGTGGTGGTGGTGGTGGTGG	21
	NDA_contig_20099	SSR	REVERSE	759	20	55.29	45	TAGTCTCCATCCTCATTTGC
516	NDA_contig_11561	SSR	FORWARD	139	20	55.03	45	TTCAGTCTTCAACCCATACC	274	1830	1830	ATC	3	ATCATCATCATCATCATCATCATC	24
	NDA_contig_11561	SSR	REVERSE	412	20	54.92	40	ATTAGAAAATGGTGGTGGTG
517	NDA_contig_11561	SSR	FORWARD	171	20	54.96	45	CCTTTGCATACTTGAACCTC	276	1830	1830	CAC	3	CACCACCACCACCACCAC	18
	NDA_contig_11561	SSR	REVERSE	446	19	54.97	47.37	TTAAGGCTGCTAGGGAAAG
518	NDA_contig_6681	SSR	FORWARD	754	20	55.39	40	CTTAAAACCTCCCAAATTCC	275	1854	1854	CA	2	CACACACACACA	12
	NDA_contig_6681	SSR	REVERSE	1028	20	54.48	40	GGGTCATCTGAATTTATTGG
519	NDA_contig_6681	SSR	FORWARD	754	20	55.39	40	CTTAAAACCTCCCAAATTCC	275	1854	1854	TA	2	TATATATATATATA	14
	NDA_contig_6681	SSR	REVERSE	1028	20	54.48	40	GGGTCATCTGAATTTATTGG
520	NDA_contig_11440	SSR	FORWARD	89	20	55.14	45	GAGCAGAAAACAACGAAGAC	259	1867	1867	GAG	3	GAGGAGGAGGAGGAG	15
	NDA_contig_11440	SSR	REVERSE	347	20	54.82	40	ATTCTTTTCAGCTGCTTCAC
521	NDA_contig_4057	SSR	FORWARD	340	20	54.13	50	ACAACCACCTCTCTCAAGAC	279	1911	1911	CAA	3	CAACAACAACAACAACAA	18
	NDA_contig_4057	SSR	REVERSE	618	20	55.02	50	GTAAGAGCGATGATGAGGAG
522	NDA_contig_6479	SSR	FORWARD	314	20	55.34	45	TGAGGAGAACATGGAAGAAG	279	1920	1920	AGA	3	AGAAGAAGAAGAAGAAGAAGA	21
	NDA_contig_6479	SSR	REVERSE	592	20	55.05	50	CTCAAGTCATCCTCAGAAGC
523	NDA_contig_7963	SSR	FORWARD	1272	20	54.87	45	GATTGCCAAGGAATCTACTG	264	1925	1925	ATG	3	ATGATGATGATGATG	15
	NDA_contig_7963	SSR	REVERSE	1535	20	55.57	50	GTTCTATTCCACTGCCACAC
524	NDA_contig_1289	SSR	FORWARD	1603	21	55.05	47.62	GCAGTCTTGAAACTCAGTCAC	277	1947	1947	TCA	3	TCATCATCATCATCA	15
	NDA_contig_1289	SSR	REVERSE	1879	20	54.83	50	GTGGATCGTCTCTGATAAGC
525	NDA_contig_8498	SSR	FORWARD	1596	20	54.84	40	CAAAAACAACACACCAACAC	286	1950	1950	AAT	3	AATAATAATAATAAT	15
	NDA_contig_8498	SSR	REVERSE	1881	20	55.29	45	TCATAATCTCTGGGCAAGTC
526	NDA_contig_5764	SSR	FORWARD	1227	20	54.68	40	TTACATGCCAAGAACATGAG	296	1981	1981	TCT	3	TCTTCTTCTTCTTCT	15
	NDA_contig_5764	SSR	REVERSE	1522	20	55.52	45	AAAGCTGGCCTTAGAAGAAC
527	NDA_contig_12468	SSR	FORWARD	290	20	54.91	50	CTAGGCCTCCTCCTTAAAAC	280	1990	1990	TTG	3	TTGTTGTTGTTGTTG	15
	NDA_contig_12468	SSR	REVERSE	569	20	55.08	50	CGCCAAGTCCACTAACTAAC
528	NDA_contig_451	SSR	FORWARD	216	20	54.45	40	CTTACGCAAGTTGAATGATG	278	1991	1991	GGCT	4	GGCTGGCTGGCTGGCTGGCT	20
	NDA_contig_451	SSR	REVERSE	493	20	54.09	45	GGGTTTAGAGAAAGCAACAC
529	NDA_contig_6316	SSR	FORWARD	1354	20	55.7	45	GAGCTAGATTTTCCCTTTGG	283	2080	2080	GT	2	GTGTGTGTGTGTGTGTGTGT	20
	NDA_contig_6316	SSR	REVERSE	1636	21	54.41	47.62	GATACAGTGATGACAGGGAAC
530	NDA_contig_17855	SSR	FORWARD	1415	20	54.94	50	GGTCCAGCTTGAGTTATCAG	288	2198	2198	CT	2	CTCTCTCTCTCT	12
	NDA_contig_17855	SSR	REVERSE	1702	20	54.75	40	CGAATTGAAGGAGATGATTC
531	NDA_contig_1018	SSR	FORWARD	1071	20	55.05	40	GCAATGGCTAACAAATCTTC	290	2200	2200	TC	2	TCTCTCTCTCTC	12
	NDA_contig_1018	SSR	REVERSE	1360	20	55	45	AGAGGAGGTCTTTTGGAAAC
532	NDA_contig_4415	SSR	FORWARD	234	19	55.28	47.37	TAAAGGGATGGTGAAGCTC	278	2342	2342	GAC	3	GACGACGACGACGAC	15
	NDA_contig_4415	SSR	REVERSE	511	20	54.98	50	CAGAAACTCCACTTCTCCAG
533	NDA_contig_63780	SSR	FORWARD	124	20	55.59	40	CATGGCGGGTTATAATAATG	280	479	479	AT	2	ATATATATATATATAT	16
	NDA_contig_63780	SSR	REVERSE	403	19	54.63	42.11	CCAACCGGGTTTAAATTAC
534	NDA_contig_1193	SSR	FORWARD	116	20	54.61	40	TTAAAAGCCCACTGATTCTC	280	480	480	CTC	3	CTCCTCCTCCTCCTC	15
	NDA_contig_1193	SSR	REVERSE	395	20	54.09	45	TCATCGAGTACTGCAAGAAG
535	NDA_contig_24701	SSR	FORWARD	166	20	55.28	40	ATTTCTGCCACTGAACAAAC	285	480	480	AG	2	AGAGAGAGAGAGAG	14
	NDA_contig_24701	SSR	REVERSE	450	20	56.39	50	TACTGGCCTCACTATTCACG
536	NDA_contig_28873	SSR	FORWARD	47	20	55.95	45	TTCCTGATATCCCAGTTGTG	284	481	481	ATG	3	ATGATGATGATGATGATG	18
	NDA_contig_28873	SSR	REVERSE	330	20	54.85	40	AACAGTTCATCAAACCCATC
537	NDA_contig_8660	SSR	FORWARD	156	20	55.74	45	TTACAGAGCAAGCATTAGGG	276	482	482	CAC	3	CACCACCACCACCAC	15
	NDA_contig_8660	SSR	REVERSE	431	20	54.38	45	CGGAAGTCAAAGAAGAGAAG
538	NDA_contig_20578	SSR	FORWARD	186	20	54.97	45	ATAGGGAGAGGTTTCGTTTC	293	482	482	CT	2	CTCTCTCTCTCTCTCTCTCT	20
	NDA_contig_20578	SSR	REVERSE	478	20	54.87	45	CATTCCCAAGCATTACTCTC
539	NDA_contig_18224	SSR	FORWARD	151	20	53.68	45	CTGCACTACTCAATTGCTTC	280	483	483	CAT	3	CATCATCATCATCAT	15
	NDA_contig_18224	SSR	REVERSE	430	20	54.95	50	TACGAGAAGCAGAGGCTATC
540	NDA_contig_20672	SSR	FORWARD	136	20	55.35	45	ACACTTGTCTTTGCTTCACC	256	483	483	GCT	3	GCTGCTGCTGCTGCT	15
	NDA_contig_20672	SSR	REVERSE	391	20	55.2	40	ATTTGAATCTGACGGAACTG
541	NDA_contig_16223	SSR	FORWARD	97	20	53.74	40	AACACTAGCAACAAACATGG	278	484	484	AAAT	4	AAATAAATAAATAAATAAAT	20
	NDA_contig_16223	SSR	REVERSE	374	20	55.58	45	TTGTGCTCTTTCAAGGACTC
542	NDA_contig_17950	SSR	FORWARD	57	21	54.66	42.86	GAAAGAGAGAAATGGAAGGAC	319	485	485	CTT	3	CTTCTTCTTCTTCTT	15
	NDA_contig_17950	SSR	REVERSE	375	20	55.02	50	GGCTGTACTCTTTGTTCCTG
543	NDA_contig_17950	SSR	FORWARD	113	20	55.11	40	ACAAATGAGTTGTTCGGTTC	266	485	485	TCT	3	TCTTCTTCTTCTTCTTCTTCTTCTTCTTCT	30
	NDA_contig_17950	SSR	REVERSE	378	20	55.02	50	CAGGGCTGTACTCTTTGTTC
544	NDA_contig_35229	SSR	FORWARD	21	20	55.49	55	GGTTGTACACTCACCTCTGG	288	485	485	TC	2	TCTCTCTCTCTCTC	14
	NDA_contig_35229	SSR	REVERSE	308	20	55.08	50	TAGAGGGGGTCACTATGTTG
545	NDA_contig_17985	SSR	FORWARD	2	19	56	52.63	TCTTCTTCACCACCACCTC	251	486	486	TC	2	TCTCTCTCTCTC	12
	NDA_contig_17985	SSR	REVERSE	252	20	54.1	45	CTCTTCTCACTTCCGAAATC
546	NDA_contig_31050	SSR	FORWARD	154	20	56.1	50	CTGCTACTGAAGTCGGATTG	273	486	486	GA	2	GAGAGAGAGAGA	12
	NDA_contig_31050	SSR	REVERSE	426	20	55.79	50	TTCTTACACGAGACGAGAGC
547	NDA_contig_29701	SSR	FORWARD	91	20	54.69	40	TTCTTTTACAACCCAGCTTC	279	487	487	CAA	3	CAACAACAACAACAA	15
	NDA_contig_29701	SSR	REVERSE	369	19	55.56	52.63	GACGGTTAGGTTGACGTTC
548	NDA_contig_30947	SSR	FORWARD	32	20	54.68	45	ATTTGTGCTCTTAGCCTGAC	283	489	489	AG	2	AGAGAGAGAGAG	12
	NDA_contig_30947	SSR	REVERSE	314	20	55.76	45	TGAGAGCAGTTTGAAAGAGG
549	NDA_contig_31544	SSR	FORWARD	97	20	55.27	45	CCCCCTATGGTTTAGTTTTC	207	490	490	TC	2	TCTCTCTCTCTCTCTC	16
	NDA_contig_31544	SSR	REVERSE	303	20	53.48	40	ACAACATTTTCCCTCTTAGG
550	NDA_contig_32520	SSR	FORWARD	3	18	57.64	55.56	CTTAAAGGCGGAGGAAGC	305	490	490	AG	2	AGAGAGAGAGAG	12
	NDA_contig_32520	SSR	REVERSE	307	20	55.78	40	CGTTTAATTTACCGTTGTGG
551	NDA_contig_2129	SSR	FORWARD	48	20	54.65	40	CCAAATTACACCCCATTAAG	284	491	491	TA	2	TATATATATATATATATATATA	22
	NDA_contig_2129	SSR	REVERSE	331	20	55.54	40	TTAAATCCAGCGTCAGAAAC
552	NDA_contig_37432	SSR	FORWARD	128	20	54.87	45	GCCTCAGATATTTCAGGTTG	278	491	491	CA	2	CACACACACACA	12
	NDA_contig_37432	SSR	REVERSE	405	20	55.65	45	AAGAAAGTGCAGTCGTATCG
553	NDA_contig_23481	SSR	FORWARD	120	20	55.27	40	TTCCATCTATTGCCCTTATG	286	496	496	CT	2	CTCTCTCTCTCT	12
	NDA_contig_23481	SSR	REVERSE	405	20	55.53	45	ACGTTGACAAAGAGACGAAG
554	NDA_contig_38137	SSR	FORWARD	213	20	54.74	40	TCGTTGACAATAACGCATAC	280	497	497	TC	2	TCTCTCTCTCTC	12
	NDA_contig_38137	SSR	REVERSE	492	20	51.82	40	ATCTCTTGTTCTTCCAAGTG
555	NDA_contig_16174	SSR	FORWARD	145	20	54.23	50	GAAAGGTCTTGTAGCTCTGG	286	498	498	CCA	3	CCACCACCACCACCA	15
	NDA_contig_16174	SSR	REVERSE	430	20	55.03	45	GGGACCATTTCCCTTTATAC
556	NDA_contig_20393	SSR	FORWARD	228	19	55.16	47.37	ATTTCAGCCACCACTCTTC	268	498	498	CAT	3	CATCATCATCATCAT	15
	NDA_contig_20393	SSR	REVERSE	495	20	54.63	50	AGCTGACGATAGTCCATAGC
557	NDA_contig_10246	SSR	FORWARD	80	20	54.6	45	GCTGCTCTTTTAACTGAAGG	278	499	499	GA	2	GAGAGAGAGAGAGA	14
	NDA_contig_10246	SSR	REVERSE	357	20	55.5	40	ACCAATTACCCATCTTTTCC
558	NDA_contig_50875	SSR	FORWARD	198	20	54.85	50	CAGCTCCCTTATCACATCTC	298	500	500	AGA	3	AGAAGAAGAAGAAGA	15
	NDA_contig_50875	SSR	REVERSE	495	18	56.19	50	ATCTTCAGCGGATCAAGG
559	NDA_contig_44616	SSR	FORWARD	60	19	55.31	47.37	GCCCATATCAGATTCAACC	282	501	501	CAT	3	CATCATCATCATCAT	15
	NDA_contig_44616	SSR	REVERSE	341	20	54.95	45	TTTCCATATCTCCACTCCAC
560	NDA_contig_34821	SSR	FORWARD	132	20	55.03	40	CACAACTTTGGTTGTTGTTG	281	502	502	CCA	3	CCACCACCACCACCA	15
	NDA_contig_34821	SSR	REVERSE	412	20	55.89	45	GAGGCTGTTGATTGTTGAAG
561	NDA_contig_9426	SSR	FORWARD	113	20	55.07	40	CCCTAGAATCTGCAAAAATG	289	503	503	GGT	3	GGTGGTGGTGGTGGT	15
	NDA_contig_9426	SSR	REVERSE	401	20	54.99	40	TCAATTTCATCTCCATCCTC
562	NDA_contig_18244	SSR	FORWARD	27	20	54.27	40	CAAACAGACAAATTCAGCAC	288	503	503	GA	2	GAGAGAGAGAGA	12
	NDA_contig_18244	SSR	REVERSE	314	20	55.16	45	CAAAAAGTTCAGCAGTCCTC
563	NDA_contig_20577	SSR	FORWARD	183	20	55.18	40	CTTTTCGTGTTTCTTCCTTG	284	503	503	CAG	3	CAGCAGCAGCAGCAGCAG	18
	NDA_contig_20577	SSR	REVERSE	466	20	54.95	45	TTTGGGATCTCTATGTGACC
564	NDA_contig_27762	SSR	FORWARD	163	21	54.96	42.86	AGCTACAAATTGTGCAGAGAG	257	503	503	AC	2	ACACACACACACACACACACAC	22
	NDA_contig_27762	SSR	REVERSE	419	20	55.28	45	ACCTTTTCATGTCTGTCTCG
565	NDA_contig_38942	SSR	FORWARD	232	20	55.58	40	CTTTTCCCTGTTTTTCCTTC	270	504	504	CT	2	CTCTCTCTCTCT	12
	NDA_contig_38942	SSR	REVERSE	501	20	55.16	45	ATTGTCAAGTGGTCGGTTAG
566	NDA_contig_46236	SSR	FORWARD	3	20	54.57	40	CAATTACAACATCCCTTTCC	274	504	504	TTA	3	TTATTATTATTATTATTA	18
	NDA_contig_46236	SSR	REVERSE	276	20	54.31	40	ACCCAATGATTAAAGAGACG
567	NDA_contig_8675	SSR	FORWARD	27	20	55.11	50	CTCAGATAACGGAACTCAGC	282	505	505	GTC	3	GTCGTCGTCGTCGTC	15
	NDA_contig_8675	SSR	REVERSE	308	20	55.15	40	CCAAACAGAGCCATTAAAAG
568	NDA_contig_7889	SSR	FORWARD	150	20	54.93	45	GATAAACAGGATGCCTTACG	260	507	507	CA	2	CACACACACACA	12
	NDA_contig_7889	SSR	REVERSE	409	20	55.5	50	CCTCATTCTACGGATCACAC
569	NDA_contig_7889	SSR	FORWARD	217	20	55.34	40	TCAGAATTCCGTTCAGAAAC	283	507	507	TCC	3	TCCTCCTCCTCCTCCTCC	18
	NDA_contig_7889	SSR	REVERSE	499	20	54.59	40	TCTTGCATCAATCTCAACAC
570	NDA_contig_4497	SSR	FORWARD	117	20	54.91	45	TCTTCTGCTGCCTTCTTATC	287	509	509	ATC	3	ATCATCATCATCATC	15
	NDA_contig_4497	SSR	REVERSE	403	20	54.44	40	TCCGGAAAGACTTACATTTC
571	NDA_contig_1747	SSR	FORWARD	75	20	54.95	50	CACTAGTTCGATCCTGGAAG	304	510	510	TTC	3	TTCTTCTTCTTCTTC	15
	NDA_contig_1747	SSR	REVERSE	378	20	53.98	40	AACCGCAGAAGAATAAGAAG
572	NDA_contig_11199	SSR	FORWARD	193	20	54.82	45	GTTGGAAAAGGAGAGTTGTG	244	510	510	AT	2	ATATATATATATATAT	16
	NDA_contig_11199	SSR	REVERSE	436	20	54.76	45	TCTCTTCCTATCCAAAGCTG
573	NDA_contig_17488	SSR	FORWARD	99	20	55.23	40	TTCTTGGGAGTTGGTAATTG	296	511	511	TTC	3	TTCTTCTTCTTCTTCTTC	18
	NDA_contig_17488	SSR	REVERSE	394	20	55.12	40	AGGGATGTCAAGTGTTTTTG
574	NDA_contig_27252	SSR	FORWARD	106	20	55.59	50	CCTGGGTATGTCAAGTTCTG	279	511	511	CT	2	CTCTCTCTCTCTCT	14
	NDA_contig_27252	SSR	REVERSE	384	20	54.8	50	AGCTAGCATCAGGCTACATC
575	NDA_contig_5424	SSR	FORWARD	10	20	54.27	45	GAGAGTTTTCGGTTTCGTAG	279	512	512	TG	2	TGTGTGTGTGTGTGTGTGTG	20
	NDA_contig_5424	SSR	REVERSE	288	20	54.83	45	ATCCCCTTTCTCATCTCTTC
576	NDA_contig_16392	SSR	FORWARD	145	20	55.39	55	AGAGTACTTGCCCTCCTAGC	279	514	514	GAT	3	GATGATGATGATGAT	15
	NDA_contig_16392	SSR	REVERSE	423	20	55	45	CCCTTCAGTTTTGAACTCAG
577	NDA_contig_878	SSR	FORWARD	14	20	53.56	40	AGGTTCTTTTACGTTTGTCC	289	516	516	ATGT	4	ATGTATGTATGTATGTATGTATGTATGTATGT	32
	NDA_contig_878	SSR	REVERSE	302	20	54.81	45	CCAAAGTGAGGGATTACAAG
578	NDA_contig_23445	SSR	FORWARD	151	20	55.04	50	GAGTGATCGAGAGCAAGAAC	266	516	516	GAA	3	GAAGAAGAAGAAGAAGAAGAA	21
	NDA_contig_23445	SSR	REVERSE	416	20	54.81	45	CATTTTCCTGACCTACCAAG
579	NDA_contig_33802	SSR	FORWARD	114	20	54.94	50	GTACATTGGAGGAGCTGAAG	276	517	517	GAA	3	GAAGAAGAAGAAGAAGAAGAAGAA	24
	NDA_contig_33802	SSR	REVERSE	389	20	54.51	40	TCATTACAATCAGGACAACG
580	NDA_contig_33958	SSR	FORWARD	203	20	55.16	45	AGTTCGGACTTTTCCTCTTC	303	517	517	TA	2	TATATATATATATATA	16
	NDA_contig_33958	SSR	REVERSE	505	21	54.4	42.86	TCCCACATAAGGTAATACAGC
581	NDA_contig_12308	SSR	FORWARD	103	20	54.98	50	CACCTTGAACTCCTTCTCTG	304	518	518	TCT	3	TCTTCTTCTTCTTCTTCT	18
	NDA_contig_12308	SSR	REVERSE	406	20	55.1	45	AGAGGGTGAGATTGTTGTTG
582	NDA_contig_15062	SSR	FORWARD	3	20	52.77	40	GCAAAAGCAACAGAAGATAC	270	518	518	CT	2	CTCTCTCTCTCTCTCTCTCT	20
	NDA_contig_15062	SSR	REVERSE	272	20	54.9	45	AATCACCAACATAGGTCCTG
583	NDA_contig_23866	SSR	FORWARD	35	20	54.94	50	AACAGGGGTAGAAGGGTTAG	281	520	520	CTG	3	CTGCTGCTGCTGCTGCTG	18
	NDA_contig_23866	SSR	REVERSE	315	20	55.28	40	ACACCAGAAAATTTGCAGAC
584	NDA_contig_40597	SSR	FORWARD	5	22	55.68	40.91	GAATGAACAGAGAAGACAAAGG	275	522	522	AGA	3	AGAAGAAGAAGAAGA	15
	NDA_contig_40597	SSR	REVERSE	279	20	55.49	45	GATGCCAGTAATTCCAACAC
585	NDA_contig_29293	SSR	FORWARD	260	20	54.46	40	TAGGAGTTTCTGGGAATTTG	264	524	524	TGT	3	TGTTGTTGTTGTTGT	15
	NDA_contig_29293	SSR	REVERSE	523	20	53.76	40	CTCGCTTTAACATTCACTTG
586	NDA_contig_32264	SSR	FORWARD	38	19	55.35	42.11	AAACTCGAAAGCCAACATC	275	524	524	CTT	3	CTTCTTCTTCTTCTT	15
	NDA_contig_32264	SSR	REVERSE	312	19	54.9	47.37	ACTGACCCAACAAAGAACC
587	NDA_contig_8738	SSR	FORWARD	223	20	54.65	40	AATCTGAAAAGCAAGTCGTC	287	526	526	AGA	3	AGAAGAAGAAGAAGA	15
	NDA_contig_8738	SSR	REVERSE	509	20	55.88	50	AGAACCATGAGGAGGAAGAG
588	NDA_contig_12833	SSR	FORWARD	245	20	54.94	40	GCATTGGCCACTAAATTAAC	282	526	526	TG	2	TGTGTGTGTGTGTGTGTGTG	20
	NDA_contig_12833	SSR	REVERSE	526	20	54.34	45	CCCTCAGCTTGCTATATTTC
589	NDA_contig_34505	SSR	FORWARD	96	20	56.91	45	GGGGGAAATTACACACAAAG	283	526	526	TAT	3	TATTATTATTATTAT	15
	NDA_contig_34505	SSR	REVERSE	378	20	55.37	40	AGAAGATTTTGCTGATGGTG
590	NDA_contig_45680	SSR	FORWARD	78	21	55.02	42.86	CTCCAGCATTTACGTTACATC	283	529	529	CT	2	CTCTCTCTCTCTCTCTCTCT	20
	NDA_contig_45680	SSR	REVERSE	360	19	54.53	42.11	CTGACGCATTTTCTTCTTG
591	NDA_contig_10222	SSR	FORWARD	89	20	54.18	45	AAACTCACTTGGTCTTGTCC	294	530	530	TGA	3	TGATGATGATGATGATGA	18
	NDA_contig_10222	SSR	REVERSE	382	19	54.91	42.11	ACCGAATTATCCTTCATGG
592	NDA_contig_42568	SSR	FORWARD	8	20	55.62	50	ATCACCCCAATCTCTCTCTC	284	530	530	TC	2	TCTCTCTCTCTCTC	14
	NDA_contig_42568	SSR	REVERSE	291	20	54.65	40	CGATAAACATCCCATTTCTC
593	NDA_contig_19596	SSR	FORWARD	152	20	56.19	40	AATTTGGATGAGCACACAAG	283	442	442	TTA	3	TTATTATTATTATTA	15
	NDA_contig_19596	SSR	REVERSE	434	20	54.73	45	CAGTTTTGGGAATGAGAGAC
594	NDA_contig_37055	SSR	FORWARD	83	20	54.53	45	AGGATGTGAAGCTTACAAGG	284	444	444	AGA	3	AGAAGAAGAAGAAGAAGA	18
	NDA_contig_37055	SSR	REVERSE	366	20	54.97	45	TAGGCTCTTCTACGCAATTC
595	NDA_contig_5918	SSR	FORWARD	58	20	55.52	50	AGTTCAGACGTGTGCTCTTC	280	445	445	AT	2	ATATATATATAT	12
	NDA_contig_5918	SSR	REVERSE	337	20	54.57	40	GGTTTCAACACTCAAAATCC
596	NDA_contig_42072	SSR	FORWARD	129	20	54.76	40	CAAATTGGAGAAGTTGTTCC	281	445	445	GAA	3	GAAGAAGAAGAAGAAGAA	18
	NDA_contig_42072	SSR	REVERSE	409	20	55.18	40	TAAACGGGTACAAACAAACC
597	NDA_contig_33326	SSR	FORWARD	77	20	55.29	45	CATGCTTCAAAGCTTACTCC	264	447	447	AAC	3	AACAACAACAACAACAACAACAAC	24
	NDA_contig_33326	SSR	REVERSE	340	20	54.7	50	CTCAATCCAGTTGACTCTCC
598	NDA_contig_18528	SSR	FORWARD	71	20	54.16	45	AGGATCTGGTGATAGATTGC	279	448	448	CT	2	CTCTCTCTCTCT	12
	NDA_contig_18528	SSR	REVERSE	349	20	55.25	40	TCAAAAGACCAAACAACTCC
599	NDA_contig_63529	SSR	FORWARD	182	20	55.01	45	ACCCGGTGTATGTTAATACG	238	449	449	TA	2	TATATATATATA	12
	NDA_contig_63529	SSR	REVERSE	419	20	56.06	40	TTATGTTTATGGGCGTATGG
600	NDA_contig_13621	SSR	FORWARD	138	20	56.14	50	GAAGTGTCAAAGAGCTGTGC	279	450	450	CTC	3	CTCCTCCTCCTCCTCCTC	18
	NDA_contig_13621	SSR	REVERSE	416	20	55.42	40	TTATTCTACGCCCAACAAAC
601	NDA_contig_4888	SSR	FORWARD	70	20	55.26	45	ACAAGGACAACAGCTTCATC	287	451	451	GA	2	GAGAGAGAGAGAGA	14
	NDA_contig_4888	SSR	REVERSE	356	19	55.42	52.63	ACTCTGCAAGACGAGGAAC
602	NDA_contig_16288	SSR	FORWARD	41	20	53.79	45	CACTGAGAAACAAGCGTTAG	278	451	451	AG	2	AGAGAGAGAGAGAGAGAGAGAGAGAGAG	28
	NDA_contig_16288	SSR	REVERSE	318	20	55.58	50	TAGGAAGATGCGTCTAGTGG
603	NDA_contig_37366	SSR	FORWARD	155	20	54.62	45	GTCCAGTTTTAACCCATCAG	277	451	451	ACT	3	ACTACTACTACTACT	15
	NDA_contig_37366	SSR	REVERSE	431	19	56.72	47.37	GGCATCAATGGTTGCTAAG
604	NDA_contig_1574	SSR	FORWARD	92	20	54.97	45	CAAGGGTCGAACATTAGAAG	275	452	452	AG	2	AGAGAGAGAGAG	12
	NDA_contig_1574	SSR	REVERSE	366	21	55.4	42.86	CCAAGAATAATCCAACTCTCC
605	NDA_contig_8252	SSR	FORWARD	53	20	55.05	50	AGTCATATCAGTCGGTCCAG	325	452	452	AC	2	ACACACACACAC	12
	NDA_contig_8252	SSR	REVERSE	377	20	55.26	45	ACAGAGTGGTTCAAGATTGC
606	NDA_contig_16132	SSR	FORWARD	99	20	55.81	45	ACGGAGAAGGATTTATCGTC	295	452	452	ATG	3	ATGATGATGATGATG	15
	NDA_contig_16132	SSR	REVERSE	393	20	55.24	45	TCTTGATCTCCGATTGAGAC
607	NDA_contig_17810	SSR	FORWARD	80	20	55.37	40	AAGTTGGCAAGATCAATGAG	280	452	452	AT	2	ATATATATATATATAT	16
	NDA_contig_17810	SSR	REVERSE	359	20	53.13	40	CACTTCCAAAATCCTGTATG
608	NDA_contig_38730	SSR	FORWARD	1	20	53.1	45	CATCAGTGATCTTTCTCAGG	282	452	452	GGA	3	GGAGGAGGAGGAGGA	15
	NDA_contig_38730	SSR	REVERSE	282	20	55.07	40	CCAAAGCTATGAAGGAATTG
609	NDA_contig_38902	SSR	FORWARD	185	20	54.39	45	CATGTTTCTGCATACTCAGC	260	452	452	TA	2	TATATATATATATATATATATATATATATATATATATA	38
	NDA_contig_38902	SSR	REVERSE	444	20	54.05	40	GAAGGATTAAAACCTGCAAC
610	NDA_contig_25480	SSR	FORWARD	105	20	54.27	45	ATAAACGTGGTGAAGGTAGG	285	453	453	CTT	3	CTTCTTCTTCTTCTT	15
	NDA_contig_25480	SSR	REVERSE	389	20	54.1	45	GGAGTTCGAGATTGAAGAAG
611	NDA_contig_19188	SSR	FORWARD	145	20	54.61	40	TTAAACCCTCTTTGATCAGC	301	454	454	CT	2	CTCTCTCTCTCT	12
	NDA_contig_19188	SSR	REVERSE	445	20	55.76	50	CGAGATTACAAGGTGACTGG
612	NDA_contig_19188	SSR	FORWARD	46	20	55.36	50	GAAGCTGCAACTCTTGTAGG	274	454	454	TCT	3	TCTTCTTCTTCTTCTTCT	18
	NDA_contig_19188	SSR	REVERSE	319	20	55.09	45	AAAGAGGAGAGAATGGGAAG
613	NDA_contig_38780	SSR	FORWARD	155	20	55.62	40	GGAAAATGAGATTGTTGTGC	269	454	454	TCT	3	TCTTCTTCTTCTTCT	15
	NDA_contig_38780	SSR	REVERSE	423	20	55.87	50	TGAAGCACGTGTACACTCAG
614	NDA_contig_45540	SSR	FORWARD	16	20	54.43	40	TGATCCTTGACTTCACATTG	279	454	454	TTG	3	TTGTTGTTGTTGTTG	15
	NDA_contig_45540	SSR	REVERSE	294	20	55.25	45	TGAAGATGAGGATGAGGAAG
615	NDA_contig_34107	SSR	FORWARD	87	20	55.46	45	CCAATATTACAGTGCCCATC	278	455	455	GAT	3	GATGATGATGATGAT	15
	NDA_contig_34107	SSR	REVERSE	364	20	54.91	40	GCTTCCAAAGTTGTTGATTC
616	NDA_contig_60246	SSR	FORWARD	6	20	56.29	40	TATGGCGTAACGGTTTATTG	159	209	209	GCG	3	GCGGCGGCGGCGGCG	15
	NDA_contig_60246	SSR	REVERSE	164	18	56.64	50	ATGTGGGGGCGTAATATG
617	NDA_contig_30643	SSR	FORWARD	10	20	55.16	45	ATTTCTTACACGGGTGAGTG	162	210	210	TG	2	TGTGTGTGTGTG	12
	NDA_contig_30643	SSR	REVERSE	171	20	52.22	40	CACTGACATCACATAAATGC
618	NDA_contig_37697	SSR	FORWARD	23	19	55.65	47.37	GGGTGCGAAACATTTACTC	163	212	212	AT	2	ATATATATATATAT	14
	NDA_contig_37697	SSR	REVERSE	185	20	56.27	40	TTTTAACGGCACATAGATGG
619	NDA_contig_70281	SSR	FORWARD	2	19	57.8	42.11	GGCAAATTGGGTTAAATGG	190	212	212	CG	2	CGCGCGCGCGCG	12
	NDA_contig_70281	SSR	REVERSE	191	19	57.5	42.11	CACGGCCATGTTTTTAATG
620	NDA_contig_17155	SSR	FORWARD	15	20	54.61	40	TGCAAAATAGAGGAAAGTCC	151	214	214	ACT	3	ACTACTACTACTACT	15
	NDA_contig_17155	SSR	REVERSE	165	20	55.17	45	GTAGCATGCCAACTAAAAGG
621	NDA_contig_25294	SSR	FORWARD	11	20	54.28	40	TTATCTTGAAAGGGGTATGG	185	214	214	GAA	3	GAAGAAGAAGAAGAAGAAGAAGAAGAAGAAGAA	33
	NDA_contig_25294	SSR	REVERSE	195	20	54.95	45	TCTCATCCACATTTCTACCC
622	NDA_contig_41956	SSR	FORWARD	31	20	55.57	40	AGGTAAAACAAATGGGTTCC	167	214	214	CTT	3	CTTCTTCTTCTTCTT	15
	NDA_contig_41956	SSR	REVERSE	197	20	54.23	45	CCACAATCACATAAGAGCAG
623	NDA_contig_65	SSR	FORWARD	20	20	55.55	45	TGGTAAAGAGGATGCTTCTG	184	216	216	TACA	4	TACATACATACATACATACATACATACA	28
	NDA_contig_65	SSR	REVERSE	203	20	54.85	50	GCCTCTTCAGATAGTGATGG
624	NDA_contig_44039	SSR	FORWARD	36	19	54.69	47.37	GTGAGTGATCCGTTTGATG	169	216	216	CTTT	4	CTTTCTTTCTTTCTTTCTTT	20
	NDA_contig_44039	SSR	REVERSE	204	19	55.88	42.11	CCGAGAAACCAAACAAAAG
625	NDA_contig_56191	SSR	FORWARD	27	19	55.44	52.63	GAGAGATGGTTGGGTGAAG	166	216	216	TAT	3	TATTATTATTATTAT	15
	NDA_contig_56191	SSR	REVERSE	192	20	55.86	45	AGGAAGACTCGAATTGGTTC
626	NDA_contig_58120	SSR	FORWARD	3	20	55.55	45	CTGAACCAATTTGTCCACTC	200	216	216	TC	2	TCTCTCTCTCTC	12
	NDA_contig_58120	SSR	REVERSE	202	20	54.69	40	TTCCAAAGTTTCCTTGCTAC
627	NDA_contig_60863	SSR	FORWARD	3	20	54.49	40	GTATTGTTGCGCGTATTATG	192	216	216	GCG	3	GCGGCGGCGGCGGCG	15
	NDA_contig_60863	SSR	REVERSE	194	18	55.67	44.44	GGCGCCATTTTATTTACC
628	NDA_contig_8740	SSR	FORWARD	4	19	56.35	52.63	CACATGCCTATCCTGATCC	195	217	217	TTC	3	TTCTTCTTCTTCTTCTTCTTC	21
	NDA_contig_8740	SSR	REVERSE	198	21	54.85	42.86	TGACTGATCTAAGCAAGGAAG
629	NDA_contig_13227	SSR	FORWARD	29	20	55.32	45	ATTCTGGCTAGGTTGTTGTG	168	217	217	GA	2	GAGAGAGAGAGA	12
	NDA_contig_13227	SSR	REVERSE	196	21	55.04	42.86	GCAAGTCGTAATTGTTCTCAC
630	NDA_contig_38276	SSR	FORWARD	29	20	55.32	45	ATTCTGGCTAGGTTGTTGTG	171	217	217	GA	2	GAGAGAGAGAGAGA	14
	NDA_contig_38276	SSR	REVERSE	199	20	55.11	45	GAAGCGAGTCGTAATTGTTC
631	NDA_contig_48063	SSR	FORWARD	25	20	53.67	40	TGCATAGAACAAATCAGACC	155	217	217	TGA	3	TGATGATGATGATGATGATGATGA	24
	NDA_contig_48063	SSR	REVERSE	179	20	56	45	TGTGGGAATCTGAAGTTGTC
632	NDA_contig_67513	SSR	FORWARD	39	22	59.3	40.91	CCGTGTGGCATTATTATTTACG	157	217	217	GC	2	GCGCGCGCGCGCGC	14
	NDA_contig_67513	SSR	REVERSE	195	21	57.05	42.86	CCATGGTAAACGGTATTTACG
633	NDA_contig_68350	SSR	FORWARD	10	19	55.87	42.11	CGGCGCCAAATATTTATAC	160	217	217	GC	2	GCGCGCGCGCGCGC	14
	NDA_contig_68350	SSR	REVERSE	169	18	57.31	50	GGTGTTAAATGCCCATGC
634	NDA_contig_33485	SSR	FORWARD	4	20	55.23	40	TATTTGGAGTTGGACTTTGG	205	218	218	AG	2	AGAGAGAGAGAG	12
	NDA_contig_33485	SSR	REVERSE	208	20	55.31	50	AGTCACAGAGCCCATACAAG
635	NDA_contig_41492	SSR	FORWARD	41	18	53.96	50	CATGCATGTGTGTGTGTG	166	218	218	TA	2	TATATATATATATATATA	18
	NDA_contig_41492	SSR	REVERSE	206	20	54.72	40	GGAAAAATGGTATGAGTTGC
636	NDA_contig_41492	SSR	FORWARD	41	18	53.96	50	CATGCATGTGTGTGTGTG	166	218	218	AT	2	ATATATATATAT	12
	NDA_contig_41492	SSR	REVERSE	206	20	54.72	40	GGAAAAATGGTATGAGTTGC
637	NDA_contig_1177	SSR	FORWARD	21	20	55.44	40	ACGACTGCAAATTCTTCAAC	199	219	219	CAATC	5	CAATCCAATCCAATCCAATCCAATC	25
	NDA_contig_1177	SSR	REVERSE	219	18	56.39	55.56	GTCGGAAACGTCTCATCC
638	NDA_contig_46257	SSR	FORWARD	3	20	55.42	45	TCCTCAACTTGTTGGAGAAG	174	200	200	TTA	3	TTATTATTATTATTA	15
	NDA_contig_46257	SSR	REVERSE	176	20	55.44	40	CACAATTATTTGGGATCCAG
639	NDA_contig_22277	SSR	FORWARD	1	19	51.92	47.37	CAAACAGCTCACTAACTCG	151	201	201	CT	2	CTCTCTCTCTCTCT	14
	NDA_contig_22277	SSR	REVERSE	151	21	54.86	42.86	GTGTTTAGCCTGATATGGTTG
640	NDA_contig_8804	SSR	FORWARD	15	19	54.06	42.11	GTGTTTCAACTGCCAAAAC	194	219	219	AT	2	ATATATATATATAT	14
	NDA_contig_8804	SSR	REVERSE	208	19	54.99	47.37	GCCGCCTATCTTGTAATTC
641	NDA_contig_35965	SSR	FORWARD	38	20	54.02	45	GAAACAACAAGAGGGAGAAG	167	219	219	GAA	3	GAAGAAGAAGAAGAA	15
	NDA_contig_35965	SSR	REVERSE	204	20	55.05	40	GATTCTGCAAATTACCAAGC
642	NDA_contig_68364	SSR	FORWARD	25	20	57.2	40	TACAAAACACAAACCGCAAC	162	219	219	CG	2	CGCGCGCGCGCGCG	14
	NDA_contig_68364	SSR	REVERSE	186	18	58.82	50	GTGCCGGGTAAAATTTGG
643	NDA_contig_2459	SSR	FORWARD	15	18	54.72	55.56	GTGGTGGAGCTGGTTATG	197	220	220	TGG	3	TGGTGGTGGTGGTGGTGGTGG	21
	NDA_contig_2459	SSR	REVERSE	211	22	53.69	40.91	TCCATATCCAGAAGTATAGTCG
644	NDA_contig_64756	SSR	FORWARD	8	18	57.91	50	ATGCACCGGCAATGTAAC	182	220	220	TAT	3	TATTATTATTATTAT	15
	NDA_contig_64756	SSR	REVERSE	189	21	54.99	42.86	GCACGTGTAACGGTAAATAAC
645	NDA_contig_12025	SSR	FORWARD	46	20	54.97	45	AACCATGATAGATCCTGTGC	171	221	221	TA	2	TATATATATATATA	14
	NDA_contig_12025	SSR	REVERSE	216	20	52.27	50	TGTTAGAGGAGGCAGTAGAG
646	NDA_contig_19462	SSR	FORWARD	14	20	54.93	40	AAGAATTTGTTTCCCTCTCC	197	221	221	TTC	3	TTCTTCTTCTTCTTCTTC	18
	NDA_contig_19462	SSR	REVERSE	210	18	55.25	55.56	GGGGAGGATCTGATTGAG
647	NDA_contig_44384	SSR	FORWARD	23	20	54.75	50	GTGAATTACCCAGTCTCAGC	194	221	221	AT	2	ATATATATATAT	12
	NDA_contig_44384	SSR	REVERSE	216	20	54.93	40	TGTTTACTGCAGCACAATTC
648	NDA_contig_64257	SSR	FORWARD	27	20	55.23	40	TTTACCGGGTGCATTATTAC	175	221	221	TA	2	TATATATATATATA	14
	NDA_contig_64257	SSR	REVERSE	201	19	55.38	42.11	GTGGCCCCAATATTTTATG
649	NDA_contig_45288	SSR	FORWARD	6	22	58.58	40.91	GGCCATCATTTGAGTGAATTAG	157	222	222	AG	2	AGAGAGAGAGAG	12
	NDA_contig_45288	SSR	REVERSE	162	20	55.64	40	CGAACAAATTCACAGATTCC
650	NDA_contig_50299	SSR	FORWARD	1	21	54.95	47.62	GGAGATGCTGATACAAGAGTG	207	222	222	GA	2	GAGAGAGAGAGA	12
	NDA_contig_50299	SSR	REVERSE	207	20	55.37	40	AATTGCCAAGATCAACTCTG
651	NDA_contig_32317	SSR	FORWARD	36	19	54.94	47.37	AATGGCATACCATCTAGGG	167	223	223	TTG	3	TTGTTGTTGTTGTTG	15
	NDA_contig_32317	SSR	REVERSE	202	20	55.25	40	AAGGGTGATACAAATGCTTG
652	NDA_contig_44036	SSR	FORWARD	36	20	56.42	40	TCAAAGATGGAGAATTGCAG	170	223	223	GA	2	GAGAGAGAGAGAGA	14
	NDA_contig_44036	SSR	REVERSE	205	22	54.8	45.45	CCTTCTTGTCTCATAGTCTTCC
653	NDA_contig_40512	SSR	FORWARD	11	20	55.94	45	ACAACAATGAAGGACCACTG	198	224	224	GA	2	GAGAGAGAGAGAGA	14
	NDA_contig_40512	SSR	REVERSE	208	20	55.46	40	TCCATAAAATTCGAGAGTGC
654	NDA_contig_44523	SSR	FORWARD	16	20	54.28	40	ACACACTGACAAAACATTGG	207	224	224	TTG	3	TTGTTGTTGTTGTTG	15
	NDA_contig_44523	SSR	REVERSE	222	20	55.1	40	CGGAAACATCAAGAAAGAAG
655	NDA_contig_53256	SSR	FORWARD	27	20	54.36	45	CTCCAATAGCTTTCTCCAAG	169	224	224	AG	2	AGAGAGAGAGAG	12
	NDA_contig_53256	SSR	REVERSE	195	20	55.36	50	TAGTCTCTGCCAGTGGATTC
656	NDA_contig_31333	SSR	FORWARD	3	18	55.63	44.44	TTGAAGAAGATGGCGATG	223	225	225	AGA	3	AGAAGAAGAAGAAGAAGA	18
	NDA_contig_31333	SSR	REVERSE	225	20	53.02	55	GCCCTATCTCTACCTCTGTC
657	NDA_contig_46470	SSR	FORWARD	6	22	54.14	40.91	GGACAAAACAACAGAAGTACAG	212	225	225	GGT	3	GGTGGTGGTGGTGGT	15
	NDA_contig_46470	SSR	REVERSE	217	20	54.44	55	AGCTACTACCACGACCACTC
658	NDA_contig_1548	SSR	FORWARD	6	21	55.63	47.62	CAGCAGTTCAAGCTCTGTAAG	215	226	226	AAG	3	AAGAAGAAGAAGAAGAAG	18
	NDA_contig_1548	SSR	REVERSE	220	20	56.3	40	TTTTGCTCTTCCTTTTCTCC
659	NDA_contig_10445	SSR	FORWARD	7	19	55.87	47.37	CACTCTTGTTGGCCTTTTC	165	226	226	CTCCAT	6	CTCCATCTCCATCTCCATCTCCATCTCCAT	30
	NDA_contig_10445	SSR	REVERSE	171	20	53.81	40	CCTAAATTCAGTTTCCATCC
660	NDA_contig_30094	SSR	FORWARD	5	23	53.82	43.48	GATGGATAAACTCTCTAGTGTCC	222	227	227	CCT	3	CCTCCTCCTCCTCCT	15
	NDA_contig_30094	SSR	REVERSE	226	20	55.65	40	CAAAATCAGATCCACCAAAG
661	NDA_contig_30888	SSR	FORWARD	9	19	55.09	47.37	TACAGCTCTGCAAACAAGG	193	227	227	AG	2	AGAGAGAGAGAG	12
	NDA_contig_30888	SSR	REVERSE	201	20	54.48	40	AAGAGTTCCCATATGCTTTG
662	NDA_contig_46938	SSR	FORWARD	1	20	53.49	40	ATCGAATTGGGGTTAGTAAG	216	227	227	AG	2	AGAGAGAGAGAGAGAGAGAG	20
	NDA_contig_46938	SSR	REVERSE	216	20	55.65	45	CATTCTTCATGTCCTCCTTG
663	NDA_contig_21297	SSR	FORWARD	24	22	54.67	45.45	ACTTAGCCATTCACCTACTAGC	193	228	228	AC	2	ACACACACACACAC	14
	NDA_contig_21297	SSR	REVERSE	216	20	55	45	CAGAACCTTTCAAACCAGAG
664	NDA_contig_33452	SSR	FORWARD	21	20	54.27	40	TTCTGGATGATCCTTCTTTC	199	228	228	AG	2	AGAGAGAGAGAG	12
	NDA_contig_33452	SSR	REVERSE	219	20	54.42	45	TTCACCTTCACTCTTTCCTC
665	NDA_contig_35480	SSR	FORWARD	23	22	55.66	40.91	AATAGGGGTGATAAGAAAGGAG	191	228	228	AG	2	AGAGAGAGAGAG	12
	NDA_contig_35480	SSR	REVERSE	213	22	58.57	40.91	GGTATATGAAACGGCACTTTTG
666	NDA_contig_42443	SSR	FORWARD	3	20	54.32	40	AGAGTTTGGTGAATTTGAGG	207	228	228	TCA	3	TCATCATCATCATCATCATCA	21
	NDA_contig_42443	SSR	REVERSE	209	21	54.88	47.62	CCTCTCCTTTCCTAGATTGAG
667	NDA_contig_70716	SSR	FORWARD	45	20	57.19	40	ATAAATGCCCCACATAATGG	158	228	228	GGC	3	GGCGGCGGCGGCGGC	15
	NDA_contig_70716	SSR	REVERSE	202	18	58.99	55.56	GCCCGGCGTATTGTTTAC
668	NDA_contig_27864	SSR	FORWARD	66	20	53.06	40	GAGGGGAAGATTTGAATTAG	152	230	230	AAG	3	AAGAAGAAGAAGAAG	15
	NDA_contig_27864	SSR	REVERSE	217	20	55.78	45	GTACAAATGGCGTTACCAAG
669	NDA_contig_41966	SSR	FORWARD	21	20	54.68	45	GATACCAAATCCCTGCTATG	161	230	230	CTC	3	CTCCTCCTCCTCCTCCTC	18
	NDA_contig_41966	SSR	REVERSE	181	20	54.94	50	GACTACTGGCTCCAAGAATG
670	NDA_contig_45271	SSR	FORWARD	1	18	52.44	44.44	TCCAAAACCATCAGAGTG	151	201	201	TTG	3	TTGTTGTTGTTGTTG	15
	NDA_contig_45271	SSR	REVERSE	151	20	54.48	40	ACCCTATTTGAATCTTGCTG
671	NDA_contig_54194	SSR	FORWARD	8	20	55.37	45	TGGCTTCTTGTGGATCTAAC	156	201	201	TA	2	TATATATATATATA	14
	NDA_contig_54194	SSR	REVERSE	163	20	54.81	45	AGGAAATGTTAGACCCCTTC
672	NDA_contig_66222	SSR	FORWARD	15	20	55.32	40	TTAAATTACCCGTGTTACCG	210	230	230	TA	2	TATATATATATATATA	16
	NDA_contig_66222	SSR	REVERSE	224	19	58.24	47.37	ACGTGTATTGCGCGTATTG
673	NDA_contig_45881	SSR	FORWARD	24	22	53.78	40.91	ACTTACAGCATCACAACTCTTC	206	232	232	AC	2	ACACACACACAC	12
	NDA_contig_45881	SSR	REVERSE	229	20	55.06	45	ACAGCAGTCCATACATTTCC
674	NDA_contig_9170	SSR	FORWARD	1	21	53.93	42.86	AAGCTGCAACCTATAACTGTC	232	235	235	CT	2	CTCTCTCTCTCTCT	14
	NDA_contig_9170	SSR	REVERSE	232	20	56.37	45	ATTGGAATCCCTACCATGAG
675	NDA_contig_33220	SSR	FORWARD	9	20	55.72	40	GAAGAATCAATGCAAGATGG	224	235	235	ATC	3	ATCATCATCATCATCATC	18
	NDA_contig_33220	SSR	REVERSE	232	20	55.33	45	TAGTCTAATTGACCGGCATC
676	NDA_contig_42598	SSR	FORWARD	55	20	55.3	45	TCGATATCCTTCCTCTGTTG	157	235	235	TTC	3	TTCTTCTTCTTCTTCTTC	18
	NDA_contig_42598	SSR	REVERSE	211	22	54.84	40.91	GAAGAATGAATGGAAGAGAGAG
677	NDA_contig_60424	SSR	FORWARD	4	18	57.02	50	CACCGCACACGTTTAATG	172	235	235	GC	2	GCGCGCGCGCGC	12
	NDA_contig_60424	SSR	REVERSE	175	18	54.57	50	CGGGGGTAATACATTGTG
678	NDA_contig_64711	SSR	FORWARD	45	20	56.46	40	ACGCGTGCGTATATAATTTG	169	235	235	GGC	3	GGCGGCGGCGGCGGC	15
	NDA_contig_64711	SSR	REVERSE	213	18	54.99	50	CCCGCACGTAAATGTAAC
679	NDA_contig_44809	SSR	FORWARD	35	20	55.63	40	TCAGCGGATGAAAAGAATAG	191	238	238	GAA	3	GAAGAAGAAGAAGAAGAA	18
	NDA_contig_44809	SSR	REVERSE	225	22	55.63	40.91	CCAATATATACTCAGCCGTTTC
680	NDA_contig_54545	SSR	FORWARD	20	19	55.23	52.63	GAATCCCTTCCTCCTCTTC	214	238	238	CGA	3	CGACGACGACGACGA	15
	NDA_contig_54545	SSR	REVERSE	233	20	55.21	45	ATCTAACCACAAACGTACCG
681	NDA_contig_54830	SSR	FORWARD	1	20	54.53	45	CGGAGCTGAAGATTAAGAAG	209	238	238	AGC	3	AGCAGCAGCAGCAGC	15
	NDA_contig_54830	SSR	REVERSE	209	21	55.34	42.86	TTCTCCTTCAACAACACAGTC
682	NDA_contig_57951	SSR	FORWARD	38	18	55.33	50	GCAGCAAGGACAAACAAG	159	238	238	CA	2	CACACACACACA	12
	NDA_contig_57951	SSR	REVERSE	196	22	55.32	40.91	GTGTTCATTAGGAATTGACCTC
683	NDA_contig_21298	SSR	FORWARD	23	22	54.67	45.45	ACTTAGCCATTCACCTACTAGC	207	239	239	AC	2	ACACACACACAC	12
	NDA_contig_21298	SSR	REVERSE	229	19	54.9	47.37	ACCACAGAACCTTCCAAAC
684	NDA_contig_50738	SSR	FORWARD	60	19	54.81	47.37	CTGAAATTGTGACCCACTG	180	239	239	ACC	3	ACCACCACCACCACC	15
	NDA_contig_50738	SSR	REVERSE	239	18	55.34	44.44	TTGGCCTTCATCAACAAC
685	NDA_contig_51829	SSR	FORWARD	57	19	59.84	57.89	ACGACGACGATGTGAGGAG	174	240	240	CGA	3	CGACGACGACGACGA	15
	NDA_contig_51829	SSR	REVERSE	230	19	59.46	57.89	CCGCCTAGCACTGCATAAC
686	NDA_contig_12075	SSR	FORWARD	38	20	52.31	40	ACTTCTTTGTCTTCAAGCTG	155	241	241	TGA	3	TGATGATGATGATGA	15
	NDA_contig_12075	SSR	REVERSE	192	20	54.27	45	GTTTAGAGTGCAGGGAAAAG
687	NDA_contig_31699	SSR	FORWARD	15	18	55.59	50	GCGCGCTGAATTATACTG	226	242	242	TCT	3	TCTTCTTCTTCTTCTTCT	18
	NDA_contig_31699	SSR	REVERSE	240	20	55.71	40	TGATTTTCCGCAACTCTAAG
688	NDA_contig_68586	SSR	FORWARD	49	19	54.83	47.37	GTGCGGTTAATACATGTGG	182	242	242	CAC	3	CACCACCACCACCAC	15
	NDA_contig_68586	SSR	REVERSE	230	20	56.1	45	GTAATACGGCCAATTTACCC
689	NDA_contig_11126	SSR	FORWARD	8	19	56.56	42.11	TAAGCTGAATTGCGGTTTC	235	243	243	TCC	3	TCCTCCTCCTCCTCC	15
	NDA_contig_11126	SSR	REVERSE	242	20	54.55	40	TCTTCCCATCTTTTCTGAAG
690	NDA_contig_15917	SSR	FORWARD	1	20	55.42	40	TCAAGATCATCCTTTGCTTC	235	243	243	CA	2	CACACACACACA	12
	NDA_contig_15917	SSR	REVERSE	235	20	54.57	40	GATCTTTTGGTGGGTATTTG
691	NDA_contig_22789	SSR	FORWARD	5	25	58.22	40	GACGTACTGGTTTATACCTGTTTTG	229	243	243	AAG	3	AAGAAGAAGAAGAAGAAGAAG	21
	NDA_contig_22789	SSR	REVERSE	233	20	56.71	50	TGCAGCTACAGAGGTATTGC
692	NDA_contig_35193	SSR	FORWARD	7	20	55.53	45	GCATTAAGGACCCTCTTTTC	235	243	243	AG	2	AGAGAGAGAGAGAGAGAG	18
	NDA_contig_35193	SSR	REVERSE	241	18	54.77	55.56	AAGAGGGTGAGGACCAAC
693	NDA_contig_54861	SSR	FORWARD	1	20	55.11	50	CTCGACTTTCCTGCATACTC	177	202	202	AGC	3	AGCAGCAGCAGCAGC	15
	NDA_contig_54861	SSR	REVERSE	177	20	55.39	40	GAAGGATTCATTCCATTGTG
694	NDA_contig_11743	SSR	FORWARD	36	20	54.97	45	TCTCAATCTCCATCTCCATC	161	203	203	ACA	3	ACAACAACAACAACA	15
	NDA_contig_11743	SSR	REVERSE	196	19	55.07	47.37	CAACATCTTCATCGCAGTC
695	NDA_contig_11743	SSR	FORWARD	36	20	54.97	45	TCTCAATCTCCATCTCCATC	161	203	203	CAA	3	CAACAACAACAACAA	15
	NDA_contig_11743	SSR	REVERSE	196	19	55.07	47.37	CAACATCTTCATCGCAGTC
696	NDA_contig_49084	SSR	FORWARD	37	19	52.51	47.37	CTCCAAAGTAGGTTGAAGC	187	244	244	GAG	3	GAGGAGGAGGAGGAGGAG	18
	NDA_contig_49084	SSR	REVERSE	223	20	55.24	45	TTCCTGGTTCTGAGTTTGAC
697	NDA_contig_39582	SSR	FORWARD	2	18	56.1	50	AGAAAGGCACCAAGGATG	223	245	245	AAT	3	AATAATAATAATAATAAT	18
	NDA_contig_39582	SSR	REVERSE	224	20	55.6	40	TACTGCAATTTTGTGTGGTG
698	NDA_contig_52751	SSR	FORWARD	9	20	55.98	45	ATGACATATGGCTGACTTGG	232	245	245	ATA	3	ATAATAATAATAATA	15
	NDA_contig_52751	SSR	REVERSE	240	20	53.06	40	CCCTCTTTGAATATTCTTCC
699	NDA_contig_64213	SSR	FORWARD	10	20	53.95	45	GTACCGTGTATATGGCATTG	174	245	245	AT	2	ATATATATATAT	12
	NDA_contig_64213	SSR	REVERSE	183	20	56.49	45	GGTGTGCATTAACGTATTGG
700	NDA_contig_46773	SSR	FORWARD	10	19	55.71	52.63	AGAGTGGTGGTGGTTATGG	235	246	246	AAT	3	AATAATAATAATAATAATAAT	21
	NDA_contig_46773	SSR	REVERSE	244	25	56.27	40	CTCTGAATCCTACTTCACATTACAC
701	NDA_contig_48904	SSR	FORWARD	34	20	54.21	40	AAAGATGGATGGATACTTGC	198	246	246	TA	2	TATATATATATATA	14
	NDA_contig_48904	SSR	REVERSE	231	20	55.37	50	CAACAGGAGTAGCTTTCGAG
702	NDA_contig_34483	SSR	FORWARD	43	20	54.87	45	CTTACATGATTCCCAGCTTC	199	247	247	AT	2	ATATATATATAT	12
	NDA_contig_34483	SSR	REVERSE	241	20	53.77	40	TCTTAGTGTCCAAACATTGC
703	NDA_contig_35081	SSR	FORWARD	6	18	55.15	55.56	GGTTCCTCCTTCCATGTC	220	247	247	ATT	3	ATTATTATTATTATTATTATT	21
	NDA_contig_35081	SSR	REVERSE	225	20	54.63	40	GGCAATGGAGTGATAAATTC
704	NDA_contig_42803	SSR	FORWARD	2	20	53.98	50	CCTCCTCTATTTGTCCTCTG	188	247	247	TA	2	TATATATATATA	12
	NDA_contig_42803	SSR	REVERSE	189	20	53.66	45	AGTTTTGAGCTACCCACTTC
705	NDA_contig_21543	SSR	FORWARD	12	20	55.26	50	ACAGAGATGTCCGAGTTCAG	222	248	248	TCA	3	TCATCATCATCATCA	15
	NDA_contig_21543	SSR	REVERSE	233	22	57.6	40.91	GGGCATTTACGAGATGATATTC
706	NDA_contig_23021	SSR	FORWARD	53	20	55.67	45	GTGTTCATATTGCTGGGAAG	156	248	248	TA	2	TATATATATATA	12
	NDA_contig_23021	SSR	REVERSE	208	20	54.98	50	AACACTGGACAAGAGGACAC
707	NDA_contig_16048	SSR	FORWARD	26	20	55.1	45	ATTCAACCAAGAGTGAGGTG	194	249	249	GAA	3	GAAGAAGAAGAAGAA	15
	NDA_contig_16048	SSR	REVERSE	219	21	55.04	47.62	CCAGTAGCTTGTCTTGTCATC
708	NDA_contig_30880	SSR	FORWARD	19	21	55.32	52.38	CAGTTGCACCAGCTAGACTAC	225	249	249	CCA	3	CCACCACCACCACCA	15
	NDA_contig_30880	SSR	REVERSE	243	18	56.21	50	ATGCTTCGGGAGTAATCG
709	NDA_contig_58101	SSR	FORWARD	4	20	55.29	55	GAGTGCTGTCTTCTCTCTGC	163	249	249	AG	2	AGAGAGAGAGAG	12
	NDA_contig_58101	SSR	REVERSE	166	20	54.68	40	TGTGATTGTATTTGGAGCTG
710	NDA_contig_17461	SSR	FORWARD	2	19	55.49	52.63	CTCCGTACAACCCAATCTC	246	250	250	TTA	3	TTATTATTATTATTATTATTA	21
	NDA_contig_17461	SSR	REVERSE	247	20	54.63	45	AGCTCAAGTCAATGAAGGAG
711	NDA_contig_36144	SSR	FORWARD	34	20	55.17	40	ACAAAAGGCATGAGATATGG	175	250	250	TC	2	TCTCTCTCTCTC	12
	NDA_contig_36144	SSR	REVERSE	208	20	55.3	50	ATGTCTGTTCTGCGTACCTC
712	NDA_contig_42460	SSR	FORWARD	5	20	56.45	45	ACTGTGTGCGCAGATAAAAC	243	250	250	CT	2	CTCTCTCTCTCTCT	14
	NDA_contig_42460	SSR	REVERSE	247	18	59.22	55.56	CGATTGAAGACGCAGCAG
713	NDA_contig_45481	SSR	FORWARD	7	20	53.83	40	CCAAAACACACCAAATACAC	218	250	250	TG	2	TGTGTGTGTGTGTGTGTG	18
	NDA_contig_45481	SSR	REVERSE	224	20	55.49	55	GAGTTGACACTACCCACCTG
714	NDA_contig_56798	SSR	FORWARD	20	20	55.28	40	TCATCATCATCATCAACTGC	199	250	250	GA	2	GAGAGAGAGAGA	12
	NDA_contig_56798	SSR	REVERSE	218	20	55.02	45	ATTAGCAGCAAAGTGAGAGC
715	NDA_contig_56798	SSR	FORWARD	20	20	55.28	40	TCATCATCATCATCAACTGC	199	250	250	GAT	3	GATGATGATGATGAT	15
	NDA_contig_56798	SSR	REVERSE	218	20	55.02	45	ATTAGCAGCAAAGTGAGAGC
716	NDA_contig_59071	SSR	FORWARD	1	19	54.92	47.37	GGGGCGTTTGTTAATAGAG	242	250	250	CA	2	CACACACACACACACACA	18
	NDA_contig_59071	SSR	REVERSE	242	20	54.71	40	AGAATGCTAGCGAATCAATC
717	NDA_contig_66952	SSR	FORWARD	20	18	55.39	50	CGCGTATAAACGTTACGG	227	250	250	CG	2	CGCGCGCGCGCG	12
	NDA_contig_66952	SSR	REVERSE	246	19	57.33	42.11	ATTAAACCCCGGCATATTG
718	NDA_contig_21332	SSR	FORWARD	7	20	55.34	40	TAAACGGCCATGATAAAGTC	237	251	251	AAT	3	AATAATAATAATAAT	15
	NDA_contig_21332	SSR	REVERSE	243	20	54.65	40	TATGCTTCATTGGTATGCAC
719	NDA_contig_25578	SSR	FORWARD	32	20	54.99	40	ACAATCCATGGCTTTCATAC	191	251	251	AT	2	ATATATATATATATATATATATATATATATATATAT	36
	NDA_contig_25578	SSR	REVERSE	222	20	56.12	45	TGGATACAGAATGTCGGAAG
720	NDA_contig_35906	SSR	FORWARD	5	21	55.77	42.86	CATCTTAGTGTCCAAACATCG	196	251	251	TA	2	TATATATATATATATA	16
	NDA_contig_35906	SSR	REVERSE	200	20	55.92	45	TTCCCCGCTTCCTATATTAC
721	NDA_contig_45861	SSR	FORWARD	1	21	54.92	42.86	GAAAAGAGGTCAAGAAGGAAG	226	251	251	AAG	3	AAGAAGAAGAAGAAG	15
	NDA_contig_45861	SSR	REVERSE	226	20	55.07	45	GGCTTGAATCTTCTGAACTG
722	NDA_contig_26679	SSR	FORWARD	43	20	54.32	40	AAATCAGAAACCAGTCCTTG	209	252	252	AG	2	AGAGAGAGAGAGAG	14
	NDA_contig_26679	SSR	REVERSE	251	19	55.79	52.63	GGAGCGAGACTGTCAAATC
723	NDA_contig_21268	SSR	FORWARD	7	20	55.34	40	GTTTTTCCTCTTTCCATTCC	244	253	253	AG	2	AGAGAGAGAGAG	12
	NDA_contig_21268	SSR	REVERSE	250	20	53.81	40	ATAGCTTTGGAGAAGGTTTG
724	NDA_contig_26362	SSR	FORWARD	6	20	53.65	40	CTCTGTGCAATTCTTTTGAG	228	253	253	CA	2	CACACACACACACACACA	18
	NDA_contig_26362	SSR	REVERSE	233	19	54.28	47.37	GCCAACTGTGCACTTTAAC
725	NDA_contig_20429	SSR	FORWARD	11	19	54.12	52.63	GAGGCTCTGGTAAAGGAAG	185	254	254	GGT	3	GGTGGTGGTGGTGGTGGTGGTGGT	24
	NDA_contig_20429	SSR	REVERSE	195	20	56.63	50	ATATCCAGAGCCACTTCCAC
726	NDA_contig_23410	SSR	FORWARD	5	19	54.7	42.11	AATTCTCTATTCGCCTTGC	244	254	254	ACA	3	ACAACAACAACAACAACAACA	21
	NDA_contig_23410	SSR	REVERSE	248	20	56.75	45	GCCGCTTTGAGAAAAGTATC
727	NDA_contig_26443	SSR	FORWARD	8	19	55.29	47.37	CGTAAGCCTTTCCTCTTTG	228	254	254	GCT	3	GCTGCTGCTGCTGCT	15
	NDA_contig_26443	SSR	REVERSE	235	20	55.89	45	AAATACAAGGGGAGTTCTGC
728	NDA_contig_48610	SSR	FORWARD	15	19	54.62	47.37	AGAAGAAACCCAGCAGAAG	213	254	254	TTC	3	TTCTTCTTCTTCTTCTTC	18
	NDA_contig_48610	SSR	REVERSE	227	19	54.66	52.63	CCTACTCGACCTGAAATCC
729	NDA_contig_50277	SSR	FORWARD	1	19	55.74	47.37	CGGATCAATGAAGCTTACC	252	254	254	TC	2	TCTCTCTCTCTCTC	14
	NDA_contig_50277	SSR	REVERSE	252	20	53.79	45	TCAATGACAGCAGAAGAGAC
730	NDA_contig_54405	SSR	FORWARD	34	20	55.51	45	TGCTGTGAGTCCATTATGTG	216	254	254	AG	2	AGAGAGAGAGAG	12
	NDA_contig_54405	SSR	REVERSE	249	20	55.29	40	CATGAAACAAAAGCACACTG
731	NDA_contig_8910	SSR	FORWARD	1	20	54.98	45	CTTCTTCATCTTCCATGCTC	255	255	255	TTC	3	TTCTTCTTCTTCTTCTTCTTCTTCTTCTTC	30
	NDA_contig_8910	SSR	REVERSE	255	25	56.25	40	GTTCAGAGTTCTGTGATAGAATGAC
732	NDA_contig_21121	SSR	FORWARD	37	20	55.14	50	CACTGGTGCATAAGTGAGTG	198	255	255	GGA	3	GGAGGAGGAGGAGGA	15
	NDA_contig_21121	SSR	REVERSE	234	20	53.33	40	TTCTCTATGAACTGCTTTGC
733	NDA_contig_33722	SSR	FORWARD	13	19	56.01	47.37	AATTCGTGGAACACTCGTC	173	255	255	CTT	3	CTTCTTCTTCTTCTT	15
	NDA_contig_33722	SSR	REVERSE	185	20	54.71	45	CAACACAGTCCAACAATGTC
734	NDA_contig_38168	SSR	FORWARD	1	20	55.39	40	CCTCCCTCCAAATTTAAAAC	239	255	255	ACTC	4	ACTCACTCACTCACTCACTC	20
	NDA_contig_38168	SSR	REVERSE	239	18	54.76	50	AGTGGCTGAGATGCAAAG
735	NDA_contig_56406	SSR	FORWARD	13	20	55.64	45	GTCATGGATCGAACAAGAAG	239	255	255	AGC	3	AGCAGCAGCAGCAGC	15
	NDA_contig_56406	SSR	REVERSE	251	20	54.87	45	GGCTTCACAATCTAATGAGG
736	NDA_contig_30211	SSR	FORWARD	33	19	55.64	42.11	TTTCCAAATGCAGAGTGTG	211	256	256	TA	2	TATATATATATA	12
	NDA_contig_30211	SSR	REVERSE	243	20	55.89	40	ATAAAAACCCCTTCTCAACG
737	NDA_contig_38447	SSR	FORWARD	1	20	56.05	45	AGAAACAAGGGAAGCATAGG	209	257	257	TC	2	TCTCTCTCTCTC	12
	NDA_contig_38447	SSR	REVERSE	209	20	55.58	45	TCAAAACCTTCTCAGTCTGC
738	NDA_contig_15026	SSR	FORWARD	35	20	55.03	50	TAGCCGCAGTAGTCTCTTTC	183	258	258	ATC	3	ATCATCATCATCATCATCATC	21
	NDA_contig_15026	SSR	REVERSE	217	19	55.77	42.11	CATTGCAAACACCATTGTC
739	NDA_contig_30838	SSR	FORWARD	8	20	54.83	40	AGACAAGAATTCGAAAGCAG	230	258	258	CAG	3	CAGCAGCAGCAGCAG	15
	NDA_contig_30838	SSR	REVERSE	237	20	55.25	45	GTTAGCATCGGATAAGCAAG
740	NDA_contig_33649	SSR	FORWARD	48	25	57.8	40	CCACTCTTTACAAGTGTTTTCTCTC	170	258	258	AT	2	ATATATATATAT	12
	NDA_contig_33649	SSR	REVERSE	217	22	54.82	40.91	CAAGTTGTTCCTGACATTACAC
741	NDA_contig_61350	SSR	FORWARD	1	18	55.56	50	TATTACGTGGCGGTATGC	202	258	258	CGC	3	CGCCGCCGCCGCCGC	15
	NDA_contig_61350	SSR	REVERSE	202	19	56.94	47.37	CGTACGCGTATTTTTACGG
742	NDA_contig_21568	SSR	FORWARD	5	20	54.66	45	TTACTCCAAGCCCATCTAAG	250	259	259	TTG	3	TTGTTGTTGTTGTTG	15
	NDA_contig_21568	SSR	REVERSE	254	20	55.24	45	TCTGAGTTGGTTCAAGTTCC
743	NDA_contig_32357	SSR	FORWARD	2	21	54.79	47.62	CCTTCTCTAAAGACCCAGAAC	254	259	259	TGA	3	TGATGATGATGATGATGA	18
	NDA_contig_32357	SSR	REVERSE	255	20	54.76	45	TCTTCAAGAGTTTCCTGAGC
744	NDA_contig_47606	SSR	FORWARD	4	18	57.41	50	GTGGGGTTTGCAGAAATG	158	259	259	AG	2	AGAGAGAGAGAGAG	14
	NDA_contig_47606	SSR	REVERSE	161	22	54.6	40.91	TCTCTCAGATGTCTTGATATGC
745	NDA_contig_24044	SSR	FORWARD	22	20	55.3	40	TCCAAACTGCTTCATAATCC	220	260	260	GGA	3	GGAGGAGGAGGAGGA	15
	NDA_contig_24044	SSR	REVERSE	241	20	55.12	40	AGGAAAATCAACACAAGGTG
746	NDA_contig_49574	SSR	FORWARD	9	20	55.15	40	TTTATTCCCTGGAAGTGATG	252	260	260	TC	2	TCTCTCTCTCTC	12
	NDA_contig_49574	SSR	REVERSE	260	20	55.75	40	GTTGAATTCGAATGGCTATG
747	NDA_contig_43218	SSR	FORWARD	13	21	55.66	42.86	TGTAATAGTGCCTGTCTTTGC	247	261	261	TCT	3	TCTTCTTCTTCTTCT	15
	NDA_contig_43218	SSR	REVERSE	259	20	55.45	45	AAGAAGAAGGTGTCATGCAG
748	NDA_contig_53819	SSR	FORWARD	48	18	50.96	44.44	GGTTGAAGGAAAGTGATG	208	261	261	GAA	3	GAAGAAGAAGAAGAAGAAGAA	21
	NDA_contig_53819	SSR	REVERSE	255	18	50.12	44.44	ATAAGCCTAGGTTGTTGG
749	NDA_contig_66875	SSR	FORWARD	72	19	54.11	47.37	CGTATACATTGCGGGTAAC	174	261	261	GGCC	4	GGCCGGCCGGCCGGCCGGCC	20
	NDA_contig_66875	SSR	REVERSE	245	19	55.14	47.37	GCGTATTGCGGTATATGTG
750	NDA_contig_14327	SSR	FORWARD	4	25	59.26	40	CCATGCTACCTTATATGGGATTTAG	210	262	262	TC	2	TCTCTCTCTCTCTC	14
	NDA_contig_14327	SSR	REVERSE	213	22	58.72	45.45	CATGCAAGTAAATCTCCAGTCC
751	NDA_contig_35882	SSR	FORWARD	16	20	52.97	40	GAAGGATTGAAACTTTACCC	236	262	262	GA	2	GAGAGAGAGAGA	12
	NDA_contig_35882	SSR	REVERSE	251	20	55.62	40	GATTGCACCATTTTCACTTC
752	NDA_contig_42106	SSR	FORWARD	3	20	55.09	45	ACAATCGTCCACTCTCAAAC	257	263	263	CTT	3	CTTCTTCTTCTTCTT	15
	NDA_contig_42106	SSR	REVERSE	259	19	55.48	47.37	ACTTGTCCGCCACTTTTAG
753	NDA_contig_26390	SSR	FORWARD	42	20	54.72	40	GCTATTTGTTCCCAATTGTC	220	264	264	TTC	3	TTCTTCTTCTTCTTC	15
	NDA_contig_26390	SSR	REVERSE	261	20	53.79	50	AGCTAGAGAGTGGTGGAAAG
754	NDA_contig_26390	SSR	FORWARD	42	20	54.72	40	GCTATTTGTTCCCAATTGTC	220	264	264	TTC	3	TTCTTCTTCTTCTTC	15
	NDA_contig_26390	SSR	REVERSE	261	20	53.79	50	AGCTAGAGAGTGGTGGAAAG
755	NDA_contig_42068	SSR	FORWARD	111	20	53.91	45	GATCAGCAAGAATCACACAC	153	264	264	GA	2	GAGAGAGAGAGA	12
	NDA_contig_42068	SSR	REVERSE	263	21	55.22	42.86	AAATCTCTAGGCTTTGGTGTC
756	NDA_contig_59416	SSR	FORWARD	3	27	57.13	40.74	GCACACTTGCTAGTATACTTCATAGAC	213	264	264	TA	2	TATATATATATA	12
	NDA_contig_59416	SSR	REVERSE	215	19	55.56	52.63	GGTTGCTTAGGTGTGGTTC
757	NDA_contig_7649	SSR	FORWARD	20	20	54.72	45	ACTGAAGCAGGAGAAGTTTG	224	265	265	TCT	3	TCTTCTTCTTCTTCTTCTTCTTCT	24
	NDA_contig_7649	SSR	REVERSE	243	20	54.87	45	CTTTTCCCATGACTGATAGC
758	NDA_contig_14498	SSR	FORWARD	13	20	55.38	45	CTTCTCCATCATCATCAACC	237	265	265	TTC	3	TTCTTCTTCTTCTTCTTCTTCTTCTTCTTC	30
	NDA_contig_14498	SSR	REVERSE	249	20	54.64	40	ATTTGACCGATCTAAGCAAG
759	NDA_contig_27444	SSR	FORWARD	17	20	54.57	40	AGTTTTCCAAAGTGAAGTGC	214	265	265	TC	2	TCTCTCTCTCTCTCTC	16
	NDA_contig_27444	SSR	REVERSE	230	20	56.23	50	TACATAACAGCTGGGACCTG
760	NDA_contig_36195	SSR	FORWARD	21	19	54.21	47.37	GGTCTGACAAGCAACAAAG	239	265	265	ATG	3	ATGATGATGATGATG	15
	NDA_contig_36195	SSR	REVERSE	259	20	55.24	45	GCATAAGAGGCTATTTGCAC
761	NDA_contig_38882	SSR	FORWARD	16	19	55.04	52.63	CAGCTCCAGGTTCTTCTTC	224	266	266	CAA	3	CAACAACAACAACAA	15
	NDA_contig_38882	SSR	REVERSE	239	20	55.94	45	TCATCCGTACAAGGTGAATC
762	NDA_contig_33858	SSR	FORWARD	5	20	54.94	50	CACCACCATCTCTTCTAAGC	203	267	267	GTAT	4	GTATGTATGTATGTATGTAT	20
	NDA_contig_33858	SSR	REVERSE	207	21	55.03	47.62	AGTAGAGCACTCACAAAGCAG
763	NDA_contig_67763	SSR	FORWARD	37	20	54.92	45	ATATACCGGGTGTGCATTAC	198	267	267	GC	2	GCGCGCGCGCGCGCGCGC	18
	NDA_contig_67763	SSR	REVERSE	234	18	54.23	44.44	CGCCCGTTATGTTTTTAC
764	NDA_contig_41883	SSR	FORWARD	41	20	55.01	45	ATCAGTCATCAACTCCCAAG	225	268	268	TTC	3	TTCTTCTTCTTCTTCTTCTTC	21
	NDA_contig_41883	SSR	REVERSE	265	20	55.19	40	ATGGAGAGACAAAAATGCAC
765	NDA_contig_45886	SSR	FORWARD	91	20	55.04	50	CTGGACTTTCTAGGTTGACG	159	268	268	TC	2	TCTCTCTCTCTC	12
	NDA_contig_45886	SSR	REVERSE	249	20	54.98	40	GGGCAATTAGTTTGTTGAAG
766	NDA_contig_50807	SSR	FORWARD	36	20	52.93	40	AAAGAGGAATGAAGAAGAGC	205	268	268	TGC	3	TGCTGCTGCTGCTGC	15
	NDA_contig_50807	SSR	REVERSE	240	20	55.45	40	AGCCTGTTTCAACAAGAATG
767	NDA_contig_52296	SSR	FORWARD	4	22	55.48	45.45	GAATAGAGATGAGAAGGTGGTG	226	269	269	TG	2	TGTGTGTGTGTG	12
	NDA_contig_52296	SSR	REVERSE	229	20	54.79	50	CTCCTGAAACCTCTGACAAC
768	NDA_contig_28120	SSR	FORWARD	3	19	57.99	42.11	ATGGAATGGAATGGAATGG	172	270	270	GAATG	5	GAATGGAATGGAATGGAATGGAATGGAATGGAATGGAATGGAATGGAATGGAATGGAATGGAATGGAATGGAATGGAATGGAATGGAATGGAATG	95
	NDA_contig_28120	SSR	REVERSE	174	19	58.5	47.37	ATTGCACTCGGGTTGATTC
769	NDA_contig_37761	SSR	FORWARD	10	20	53.44	40	ATGGAGAAGGAAAGAGAATG	257	270	270	CT	2	CTCTCTCTCTCTCT	14
	NDA_contig_37761	SSR	REVERSE	266	20	55.55	45	TATTGGGAACTTGCAGAGAG
770	NDA_contig_37761	SSR	FORWARD	10	20	53.44	40	ATGGAGAAGGAAAGAGAATG	261	270	270	CT	2	CTCTCTCTCTCT	12
	NDA_contig_37761	SSR	REVERSE	270	18	52.87	50	GAGGTATTGGGAACTTGC
771	NDA_contig_41087	SSR	FORWARD	33	20	55.19	50	GAGGAAGAGCGTAGTTGTTG	233	270	270	GGA	3	GGAGGAGGAGGAGGAGGA	18
	NDA_contig_41087	SSR	REVERSE	265	19	55.13	52.63	CTTCTCCGCAATCTCTCTC
772	NDA_contig_814	SSR	FORWARD	8	20	54.68	45	ATTCAAGCTTGGACTGTAGC	237	271	271	TCT	3	TCTTCTTCTTCTTCTTCTTCTTCTTCTTCT	30
	NDA_contig_814	SSR	REVERSE	244	20	54.87	45	CCCATGACTGATAGCTTTTC
773	NDA_contig_49812	SSR	FORWARD	9	20	54.28	40	CTGTCTAATTGCAACCAATG	259	271	271	TCT	3	TCTTCTTCTTCTTCTTCTTCT	21
	NDA_contig_49812	SSR	REVERSE	267	20	54.81	40	AGATCAGCAAAGGCATTAAG
774	NDA_contig_53469	SSR	FORWARD	17	20	54.98	40	GGCAGAATCGAAGATTATTG	239	271	271	GA	2	GAGAGAGAGAGAGAGA	16
	NDA_contig_53469	SSR	REVERSE	255	20	54.77	40	TACTTTCCAGTGTTGCATTG
775	NDA_contig_59250	SSR	FORWARD	42	19	54.32	57.89	CTGAGCTGTGAGGACAGAG	229	271	271	AG	2	AGAGAGAGAGAG	12
	NDA_contig_59250	SSR	REVERSE	270	19	56.11	52.63	TAGGATTCCAGGTGTGAGC
776	NDA_contig_10312	SSR	FORWARD	5	20	53.71	50	GGGAAGGTGTGGTAGATTAG	252	272	272	CT	2	CTCTCTCTCTCTCT	14
	NDA_contig_10312	SSR	REVERSE	256	20	54.48	40	ATGGAATTAAGTGCAGAAGG
777	NDA_contig_13971	SSR	FORWARD	71	18	55.14	55.56	CAAAGCTGACCCTCAGTG	157	272	272	CA	2	CACACACACACA	12
	NDA_contig_13971	SSR	REVERSE	227	18	55.34	55.56	CCTGTTATGCCGCTACTG
778	NDA_contig_51296	SSR	FORWARD	15	19	55.47	42.11	AAGATTGCTTATGGCGAAC	258	272	272	GAA	3	GAAGAAGAAGAAGAAGAA	18
	NDA_contig_51296	SSR	REVERSE	272	18	55.13	44.44	AACCCGCTTCCATTTAAC
779	NDA_contig_51296	SSR	FORWARD	15	19	55.47	42.11	AAGATTGCTTATGGCGAAC	258	272	272	ATC	3	ATCATCATCATCATCATC	18
	NDA_contig_51296	SSR	REVERSE	272	18	55.13	44.44	AACCCGCTTCCATTTAAC
780	NDA_contig_51296	SSR	FORWARD	15	19	55.47	42.11	AAGATTGCTTATGGCGAAC	258	272	272	AAG	3	AAGAAGAAGAAGAAGAAG	18
	NDA_contig_51296	SSR	REVERSE	272	18	55.13	44.44	AACCCGCTTCCATTTAAC
781	NDA_contig_51296	SSR	FORWARD	15	19	55.47	42.11	AAGATTGCTTATGGCGAAC	258	272	272	AAC	3	AACAACAACAACAAC	15
	NDA_contig_51296	SSR	REVERSE	272	18	55.13	44.44	AACCCGCTTCCATTTAAC
782	NDA_contig_30148	SSR	FORWARD	7	22	55.07	40.91	GAAGATTGTTGTGTATGCAGAG	267	273	273	GA	2	GAGAGAGAGAGAGA	14
	NDA_contig_30148	SSR	REVERSE	273	20	52.73	40	CTGGTTCTTTGTAAACTTGC
783	NDA_contig_51384	SSR	FORWARD	18	20	53.85	45	GAACATGTCAGAAACACCAG	238	274	274	CA	2	CACACACACACA	12
	NDA_contig_51384	SSR	REVERSE	255	20	53.99	55	ACTGTACCTGACCCACTCTC
784	NDA_contig_51815	SSR	FORWARD	62	20	54.71	50	TGGACTGAGCATCTACTGTG	209	274	274	CA	2	CACACACACACA	12
	NDA_contig_51815	SSR	REVERSE	270	20	54.48	40	GATTTGGTTTCTGATTGGTC
785	NDA_contig_55902	SSR	FORWARD	11	20	54.38	50	TATCTCCACCTTCTCTCCTG	239	274	274	GAC	3	GACGACGACGACGACGAC	18
	NDA_contig_55902	SSR	REVERSE	249	20	54.81	40	CATCTTTATCGTCGATTTCC
786	NDA_contig_59684	SSR	FORWARD	8	20	56.29	40	TACAATAAACCCGCATTACG	238	274	274	TA	2	TATATATATATA	12
	NDA_contig_59684	SSR	REVERSE	245	20	56.46	40	CAATTGTAACATGGCCAAAC
787	NDA_contig_51474	SSR	FORWARD	5	20	55.45	40	AATGAGTGAGGCTTGTTTTG	264	275	275	GA	2	GAGAGAGAGAGAGAGA	16
	NDA_contig_51474	SSR	REVERSE	268	20	54.91	45	ACAAACAGATCCACCTTGTC
788	NDA_contig_53399	SSR	FORWARD	8	20	54.37	45	ACACCCAGAAAGAGTTTGAG	214	275	275	GAA	3	GAAGAAGAAGAAGAAGAA	18
	NDA_contig_53399	SSR	REVERSE	221	19	55.44	42.11	AAAATGCGGAGAGATTGAG
789	NDA_contig_16913	SSR	FORWARD	56	20	55.05	40	GAATGAAATGGCAAGCTAAC	219	276	276	AT	2	ATATATATATAT	12
	NDA_contig_16913	SSR	REVERSE	274	20	54.43	45	GATTGTCGATTATGGGACTC
790	NDA_contig_22848	SSR	FORWARD	7	20	55	45	CTTGTTTCTTTCTCCCAGTG	238	276	276	AC	2	ACACACACACACACACACAC	20
	NDA_contig_22848	SSR	REVERSE	244	21	54.2	42.86	GAAAACTTCTCTCTGTGATCG
791	NDA_contig_42836	SSR	FORWARD	5	20	55.45	40	AATTCAAGGCTTGTTGTGAG	154	204	204	GCA	3	GCAGCAGCAGCAGCA	15
	NDA_contig_42836	SSR	REVERSE	158	20	55.38	50	CCCTCCTGAGAATCTTTACC
792	NDA_contig_51369	SSR	FORWARD	2	20	54.23	50	CCTAGGCTCTTTCAACACTC	179	204	204	CT	2	CTCTCTCTCTCTCTCT	16
	NDA_contig_51369	SSR	REVERSE	180	20	56.54	50	GTTTGGAGGAGCAAGAGAAC
793	NDA_contig_25723	SSR	FORWARD	34	20	54.36	50	CAAGACAGTTGTGACGCTAC	164	205	205	ATA	3	ATAATAATAATAATA	15
	NDA_contig_25723	SSR	REVERSE	197	21	55.51	42.86	CATAAACTTCAACCACACCAC
794	NDA_contig_41965	SSR	FORWARD	4	19	55.02	47.37	GCTTGCCTAAACCAGAATC	248	277	277	ACA	3	ACAACAACAACAACA	15
	NDA_contig_41965	SSR	REVERSE	251	20	55.14	45	GCTGATTGCTTCATCTTCTC
795	NDA_contig_5485	SSR	FORWARD	24	23	54.46	43.48	ACAATCACTCAGTACTCACACAG	252	278	278	AAAC	4	AAACAAACAAACAAACAAAC	20
	NDA_contig_5485	SSR	REVERSE	275	20	55.96	50	AAGTTCCTGAGGAGGTTCAG
796	NDA_contig_29040	SSR	FORWARD	1	19	54.17	47.37	AAGGAAGATGGAACTGAGG	255	279	279	GAG	3	GAGGAGGAGGAGGAG	15
	NDA_contig_29040	SSR	REVERSE	255	20	55.11	50	TCGCTAAGCTAGAGATCGAC
797	NDA_contig_46549	SSR	FORWARD	10	20	52.74	40	AGTTCTCCCTTAAATTCCTG	241	279	279	AGA	3	AGAAGAAGAAGAAGA	15
	NDA_contig_46549	SSR	REVERSE	250	19	54.62	42.11	AGTTTGTGTTCGTTGTTGC
798	NDA_contig_65771	SSR	FORWARD	46	20	55.71	40	TTTTATGTGCGTGTATGTGC	183	279	279	GC	2	GCGCGCGCGCGC	12
	NDA_contig_65771	SSR	REVERSE	228	20	53.75	40	CAATATATGTTGGTGGTTGG
799	NDA_contig_48577	SSR	FORWARD	38	20	54.65	50	GTAGGTGCCACCAAAGATAC	226	280	280	AT	2	ATATATATATATATATATAT	20
	NDA_contig_48577	SSR	REVERSE	263	20	55.42	45	TGGGTTGTCTTCTTCTTCAG
800	NDA_contig_48588	SSR	FORWARD	8	19	56.18	42.11	CTCTTTTTCCCCATTTTCC	212	280	280	TA	2	TATATATATATATATA	16
	NDA_contig_48588	SSR	REVERSE	219	22	58.74	40.91	GCAAACACCAGAATTCTTGAAC
801	NDA_contig_5484	SSR	FORWARD	6	20	54.94	40	CTTGCTTTTAAGCTTCTTGC	269	281	281	AAAC	4	AAACAAACAAACAAACAAAC	20
	NDA_contig_5484	SSR	REVERSE	274	20	55.04	50	AGTTCCTGAGGAGGTTTAGG
802	NDA_contig_19152	SSR	FORWARD	63	20	54.06	40	ATAAGTAGGCAAAGGCAAAG	204	281	281	CTT	3	CTTCTTCTTCTTCTTCTT	18
	NDA_contig_19152	SSR	REVERSE	266	19	55.58	47.37	CACCAACACAAACACCAAC
803	NDA_contig_31346	SSR	FORWARD	4	19	55.26	47.37	GTCCTGTGGTTCCATTTTC	261	281	281	AG	2	AGAGAGAGAGAG	12
	NDA_contig_31346	SSR	REVERSE	264	18	56.18	50	AGGGCTTCCAAAGTGTTG
804	NDA_contig_53975	SSR	FORWARD	10	20	54.73	40	ATCTTGCTGCTCAATTCTTC	263	281	281	AAC	3	AACAACAACAACAACAAC	18
	NDA_contig_53975	SSR	REVERSE	272	20	55.05	50	CAGCTGATCTTCCTCACTTC
805	NDA_contig_57779	SSR	FORWARD	2	20	54.89	45	GCAAACTCTTCTCAACCATC	280	281	281	AT	2	ATATATATATATATAT	16
	NDA_contig_57779	SSR	REVERSE	281	19	54.04	47.37	CCCACTAGAAATTGTCACG
806	NDA_contig_29086	SSR	FORWARD	35	20	55.31	45	ATGAGGTATGAGCATTGAGC	203	282	282	CATA	4	CATACATACATACATACATACATACATA	28
	NDA_contig_29086	SSR	REVERSE	237	20	56.06	50	AAAGAGGACGAGGAGCATAC
807	NDA_contig_47433	SSR	FORWARD	72	20	54.03	45	CGTGCCATCACATATAACTC	210	282	282	CA	2	CACACACACACA	12
	NDA_contig_47433	SSR	REVERSE	281	21	54.46	42.86	CAGACTTCAACTTCTTTGAGC
808	NDA_contig_58798	SSR	FORWARD	93	20	54.44	45	AATAGTGCTGAGGATGGAAG	185	282	282	AC	2	ACACACACACAC	12
	NDA_contig_58798	SSR	REVERSE	277	20	54.4	40	ACCGAAATGAAGATCAAGAG
809	NDA_contig_53495	SSR	FORWARD	97	20	54.98	40	CCTTAAACAAGCACAATTCC	152	283	283	TC	2	TCTCTCTCTCTC	12
	NDA_contig_53495	SSR	REVERSE	248	20	55.14	45	GGGATCCTTATTCCTTGTTC
810	NDA_contig_54586	SSR	FORWARD	21	22	54.03	40.91	GAAGAACCACATGTACTATTGC	256	283	283	ATG	3	ATGATGATGATGATG	15
	NDA_contig_54586	SSR	REVERSE	276	20	54.7	45	AGAATAACGAGTTGGAGCTG
811	NDA_contig_12074	SSR	FORWARD	7	20	55.08	40	TTTCATCCATTTCCACTCTC	249	284	284	TA	2	TATATATATATATATATATATATATATATA	30
	NDA_contig_12074	SSR	REVERSE	255	20	55.74	45	GTGTTACATGCTCGTTTTCC
812	NDA_contig_52293	SSR	FORWARD	8	20	52.88	40	AAGAGAGGAAAAGGAAACTG	258	284	284	TCC	3	TCCTCCTCCTCCTCC	15
	NDA_contig_52293	SSR	REVERSE	265	20	53.52	50	GCGAGGAGATAGAGAAGAAG
813	NDA_contig_51414	SSR	FORWARD	82	20	54.82	40	ATGACGATGAAATGGGTTAC	186	285	285	AG	2	AGAGAGAGAGAGAGAGAGAGAGAGAGAGAGAGAGAG	36
	NDA_contig_51414	SSR	REVERSE	267	20	54.76	55	CCTCTCACTGTCTCCTTCAC
814	NDA_contig_4833	SSR	FORWARD	1	19	55.23	47.37	AAACCATACAAGGCCTCAG	215	286	286	AC	2	ACACACACACAC	12
	NDA_contig_4833	SSR	REVERSE	215	18	55.15	55.56	ACTGCACTTGTGGTGGTC
815	NDA_contig_22497	SSR	FORWARD	47	20	53.78	45	ACAGCAACTGGTTACATACG	203	286	286	AC	2	ACACACACACAC	12
	NDA_contig_22497	SSR	REVERSE	249	18	54.7	50	CCAGGAAGACATGTTTGG
816	NDA_contig_55638	SSR	FORWARD	79	21	54.74	52.38	CGGTCTATAGAGAGGGAGTTC	184	286	286	AG	2	AGAGAGAGAGAG	12
	NDA_contig_55638	SSR	REVERSE	262	20	54.91	45	AGGGTTTCTTCCATTCTCTC
817	NDA_contig_30611	SSR	FORWARD	10	20	54.92	50	GTCACTCGCTTCAAGTATCC	221	288	288	AT	2	ATATATATATATATAT	16
	NDA_contig_30611	SSR	REVERSE	230	19	54.9	42.11	ACAGCATTTGCAACTCAAG
818	NDA_contig_41549	SSR	FORWARD	6	20	55.84	55	GAGTCGAGGTGACACTAACG	281	289	289	CAC	3	CACCACCACCACCACCACCAC	21
	NDA_contig_41549	SSR	REVERSE	286	19	55.64	47.37	TGTGATTTCTGCTGTGGAG
819	NDA_contig_46083	SSR	FORWARD	49	19	55.18	42.11	ATTTGTGAAACCCTTCTGC	236	289	289	AT	2	ATATATATATAT	12
	NDA_contig_46083	SSR	REVERSE	284	20	54.98	50	CAGTCACAAAGAAGGAGGAG
820	NDA_contig_49638	SSR	FORWARD	5	19	53.07	42.11	CGATCATCGGAAAGTTATC	265	289	289	AGT	3	AGTAGTAGTAGTAGT	15
	NDA_contig_49638	SSR	REVERSE	269	21	54.76	42.86	TTGAAGCTTGAAGGACTACAC
821	NDA_contig_51755	SSR	FORWARD	21	20	53.83	45	AACACAAGCTGCAGTACATC	231	290	290	AGA	3	AGAAGAAGAAGAAGA	15
	NDA_contig_51755	SSR	REVERSE	251	19	54.89	42.11	ATAACCCAGATCCATTTGC
822	NDA_contig_67375	SSR	FORWARD	38	20	56.17	45	ACATTACGCGGTATATGTGC	204	290	290	CG	2	CGCGCGCGCGCG	12
	NDA_contig_67375	SSR	REVERSE	241	21	56.07	42.86	CCGGTATGCCCAATAATATAC
823	NDA_contig_32862	SSR	FORWARD	22	20	54.55	50	TCACGAGTACCCTTAGGAAG	259	292	292	CTT	3	CTTCTTCTTCTTCTT	15
	NDA_contig_32862	SSR	REVERSE	280	20	55.18	50	GGGATGTAGGAAGGGATAAG
824	NDA_contig_32863	SSR	FORWARD	27	20	55.25	50	AGTACCCTTAGGAAGCTTGG	247	292	292	CTT	3	CTTCTTCTTCTTCTT	15
	NDA_contig_32863	SSR	REVERSE	273	20	54.96	50	AGGAGGGGATAAGAAGAGTG
825	NDA_contig_56027	SSR	FORWARD	4	20	54.62	50	TGTGTCTGATGTCTCTGAGC	193	292	292	AAAC	4	AAACAAACAAACAAACAAAC	20
	NDA_contig_56027	SSR	REVERSE	196	20	53.53	40	AGGTGAATAGAAATGGCTTC
826	NDA_contig_61542	SSR	FORWARD	2	18	58.52	50	CCGCCGCATAACATATTG	170	292	292	CG	2	CGCGCGCGCGCG	12
	NDA_contig_61542	SSR	REVERSE	171	18	56.55	50	CCCGGCAATAAACGTTAC
827	NDA_contig_67882	SSR	FORWARD	33	19	51.45	42.11	GTATATGCCCATAAACACG	191	293	293	GCG	3	GCGGCGGCGGCGGCG	15
	NDA_contig_67882	SSR	REVERSE	223	20	54.1	45	GCCATACGTGTATACATTGC
828	NDA_contig_50628	SSR	FORWARD	63	20	55.87	40	GAGCGAAATGACACAAAAAC	231	294	294	TAA	3	TAATAATAATAATAA	15
	NDA_contig_50628	SSR	REVERSE	293	20	54.39	40	GACCATCCAGATCAAAATTC
829	NDA_contig_9539	SSR	FORWARD	12	20	54.13	40	GAAGAACAGGAGAAAATTGC	279	296	296	GAA	3	GAAGAAGAAGAAGAAGAAGAAGAAGAAGAAGAAGAA	36
	NDA_contig_9539	SSR	REVERSE	290	20	54.22	45	CATGAGCACACTTCTTTGTC
830	NDA_contig_19082	SSR	FORWARD	50	21	55.03	42.86	AAAATACTATCCTGGGCAGAC	245	296	296	TC	2	TCTCTCTCTCTCTCTCTC	18
	NDA_contig_19082	SSR	REVERSE	294	20	55.79	45	TTCTGCTAAACAGGAACTCG
831	NDA_contig_49216	SSR	FORWARD	20	20	53.59	40	CAGGCAACATATTAGTTTCG	277	296	296	AT	2	ATATATATATATATATATATATATATATATATATATATATAT	42
	NDA_contig_49216	SSR	REVERSE	296	20	54.46	40	TGGGAGAAAGAAACAAGAAC
832	NDA_contig_8185	SSR	FORWARD	55	20	54.84	40	TTCAAGTGATTAGCATGCAC	228	298	298	GAT	3	GATGATGATGATGAT	15
	NDA_contig_8185	SSR	REVERSE	282	20	55.63	40	GTTGTTTTGGGTTGTCTTTG
833	NDA_contig_14922	SSR	FORWARD	23	20	55.26	45	AGTCATGTGAGGTTCAAAGC	271	298	298	GCT	3	GCTGCTGCTGCTGCT	15
	NDA_contig_14922	SSR	REVERSE	293	20	53.65	40	ACGAACCCTAGAATTTGAAG
834	NDA_contig_17126	SSR	FORWARD	11	20	55.32	45	ACAGGTATGTTGCAAGAAGG	280	298	298	AAG	3	AAGAAGAAGAAGAAGAAGAAGAAGAAGAAGAAG	33
	NDA_contig_17126	SSR	REVERSE	290	20	54.77	40	TATGCTTGTCGATGATCTTG
835	NDA_contig_32017	SSR	FORWARD	1	19	55.76	42.11	TACGATTCCATTCCATTCC	216	298	298	TTCCA	5	TTCCATTCCATTCCATTCCATTCCATTCCATTCCATTCCATTCCATTCCATTCCATTCCA	60
	NDA_contig_32017	SSR	REVERSE	216	19	55.76	47.37	ATGGAATCAACCTGAGTGG
836	NDA_contig_32017	SSR	FORWARD	1	19	55.76	42.11	TACGATTCCATTCCATTCC	216	298	298	TCCAT	5	TCCATTCCATTCCATTCCATTCCATTCCAT	30
	NDA_contig_32017	SSR	REVERSE	216	19	55.76	47.37	ATGGAATCAACCTGAGTGG
837	NDA_contig_35425	SSR	FORWARD	13	20	56.51	45	ACTTTTATGGTCCCCAACTG	278	298	298	GA	2	GAGAGAGAGAGAGAGAGA	18
	NDA_contig_35425	SSR	REVERSE	290	20	54.22	40	ACCGGAAGAAATGTAAACAC
838	NDA_contig_49640	SSR	FORWARD	47	20	54.75	45	TGAGTACCAACATCAGCAAG	250	298	298	TG	2	TGTGTGTGTGTG	12
	NDA_contig_49640	SSR	REVERSE	296	20	54.12	45	CAGGGAAGAACAAGGTAAAG
839	NDA_contig_51641	SSR	FORWARD	18	20	53.03	40	CCCATATTCATAGCATTGAC	276	298	298	CT	2	CTCTCTCTCTCT	12
	NDA_contig_51641	SSR	REVERSE	293	19	54.99	42.11	AATTTGTAGTCGGGAATGG
840	NDA_contig_19189	SSR	FORWARD	42	20	55.37	40	GTTTGTTGGGTTCAATGTTC	243	299	299	CTT	3	CTTCTTCTTCTTCTT	15
	NDA_contig_19189	SSR	REVERSE	284	20	56.41	55	GACCCTTCTGTGGAAGAGAG
841	NDA_contig_49532	SSR	FORWARD	6	20	53.67	45	ATCAAACACTAGGTGCACAG	265	299	299	GGC	3	GGCGGCGGCGGCGGC	15
	NDA_contig_49532	SSR	REVERSE	270	20	54.98	40	CAATGCTTTTAAAGGACACC
842	NDA_contig_43225	SSR	FORWARD	1	20	55.84	50	CCCACGTACACTTGAAGAAG	190	205	205	AT	2	ATATATATATATAT	14
	NDA_contig_43225	SSR	REVERSE	190	20	56.68	40	GGGAAATTTATGATGGGATG
843	NDA_contig_43744	SSR	FORWARD	35	20	54.94	50	AACAGGGGTAGAAGGGTTAG	164	205	205	CTG	3	CTGCTGCTGCTGCTGCTG	18
	NDA_contig_43744	SSR	REVERSE	198	20	55.55	45	CCAAGTCACCAATGAAGAAC
844	NDA_contig_47496	SSR	FORWARD	13	19	54.91	47.37	AGAATTCCCACTCTCATGG	155	205	205	CTG	3	CTGCTGCTGCTGCTG	15
	NDA_contig_47496	SSR	REVERSE	167	20	55.29	45	TCATGATCCAAAGCTAGACC
845	NDA_contig_48373	SSR	FORWARD	5	20	54.93	40	TTATGGCTTTCTTCTCTTGC	192	205	205	TA	2	TATATATATATA	12
	NDA_contig_48373	SSR	REVERSE	196	20	55.87	45	TGGGAGTATCAATGGAGATG
846	NDA_contig_4606	SSR	FORWARD	9	21	53.78	42.86	GGAATGTAATGGAGTGTAAGG	155	206	206	GGAAT	5	GGAATGGAATGGAATGGAATGGAATGGAATGGAATGGAAT	40
	NDA_contig_4606	SSR	REVERSE	163	19	54.37	52.63	ACTCCATTCCGCTCTACTC
847	NDA_contig_22023	SSR	FORWARD	2	20	54.62	45	GACATGATGGTGTTGACTTG	185	206	206	AG	2	AGAGAGAGAGAG	12
	NDA_contig_22023	SSR	REVERSE	186	20	54.31	40	TTGAGCAAGCTCATTTACAG
848	NDA_contig_57851	SSR	FORWARD	11	18	55.44	50	GGGGAAAGAAGTTGTTGG	261	299	299	AAG	3	AAGAAGAAGAAGAAG	15
	NDA_contig_57851	SSR	REVERSE	271	18	56.14	55.56	GACTGCACATGCGACTTC
849	NDA_contig_2992	SSR	FORWARD	16	20	56.51	45	GACTTTTTCTTCGGGTCAAG	264	300	300	CAA	3	CAACAACAACAACAACAACAA	21
	NDA_contig_2992	SSR	REVERSE	279	20	55.2	40	CATCTTGCAATCTGTTGTTG
850	NDA_contig_9826	SSR	FORWARD	8	20	55.85	50	TAAGATAACCAGCCCTACCC	278	303	303	TC	2	TCTCTCTCTCTCTCTCTCTCTCTCTCTCTCTCTCTCTC	38
	NDA_contig_9826	SSR	REVERSE	285	20	53.95	40	TGTTTCTGTGTAGCGATTTC
851	NDA_contig_24097	SSR	FORWARD	22	20	55.54	45	TCATTTCGGCTCTGTTCTAC	276	303	303	TCT	3	TCTTCTTCTTCTTCTTCT	18
	NDA_contig_24097	SSR	REVERSE	297	20	53.34	45	TGGAGATGGTGTAAAGTGTC
852	NDA_contig_62849	SSR	FORWARD	100	20	55.66	45	ATGTATGCACATGGGGTAAC	201	304	304	TA	2	TATATATATATA	12
	NDA_contig_62849	SSR	REVERSE	300	22	58.49	40.91	GCGCCATTTTATACATATACGG
853	NDA_contig_39359	SSR	FORWARD	12	20	54.86	50	GACCTGATCAAGAAGCACTC	285	305	305	AGA	3	AGAAGAAGAAGAAGAAGA	18
	NDA_contig_39359	SSR	REVERSE	296	20	54.18	45	AAGGCTCTTGTAGAAAGCAG
854	NDA_contig_19827	SSR	FORWARD	17	20	56.19	40	AATTTAAGGTTCCGCAAGAG	260	306	306	TTA	3	TTATTATTATTATTA	15
	NDA_contig_19827	SSR	REVERSE	276	20	53.79	40	GATTGATTGATGATGAGTCG
855	NDA_contig_42607	SSR	FORWARD	34	20	55.17	40	TGAATTCCAAGACCAAGTTC	273	306	306	CAG	3	CAGCAGCAGCAGCAG	15
	NDA_contig_42607	SSR	REVERSE	306	20	57.37	50	ATGAGGGGAAGGAAGAAGAG
856	NDA_contig_24703	SSR	FORWARD	23	20	54.14	40	AACAATGACCTTCTTGGAAC	265	307	307	ATA	3	ATAATAATAATAATAATAATA	21
	NDA_contig_24703	SSR	REVERSE	287	19	54.34	47.37	CACGCGTATGTACACATTG
857	NDA_contig_54977	SSR	FORWARD	44	20	54.27	40	TTCAAACCCTCGATATAACC	261	308	308	AG	2	AGAGAGAGAGAG	12
	NDA_contig_54977	SSR	REVERSE	304	20	55.09	40	GCCTCAAAGAACTTGAAATG
858	NDA_contig_5931	SSR	FORWARD	5	19	56.18	47.37	AAGTTCTGGTCGAACATGC	280	309	309	GA	2	GAGAGAGAGAGA	12
	NDA_contig_5931	SSR	REVERSE	284	20	54.18	45	ACTTTGTCAAACTCCTCACC
859	NDA_contig_30658	SSR	FORWARD	42	20	55.14	40	GACGGACAAAGCTTAATTTG	270	311	311	CTG	3	CTGCTGCTGCTGCTG	15
	NDA_contig_30658	SSR	REVERSE	311	20	56.08	40	CCATGGGAATAATGATGATG
860	NDA_contig_47626	SSR	FORWARD	31	20	55.94	45	ATCATCAGCAACATCTCCAC	280	311	311	AGA	3	AGAAGAAGAAGAAGA	15
	NDA_contig_47626	SSR	REVERSE	310	20	54.35	45	ACAAATGGAGCTAACTGGAC
861	NDA_contig_69047	SSR	FORWARD	19	20	54.09	40	CGCATATGGTAATGGTAATG	226	311	311	AT	2	ATATATATATAT	12
	NDA_contig_69047	SSR	REVERSE	244	20	56.04	40	TTAACATTGTACCGGTTTGG
862	NDA_contig_29466	SSR	FORWARD	1	20	55.58	50	CCCTCCTCTTCACTTTCTTC	257	312	312	CT	2	CTCTCTCTCTCT	12
	NDA_contig_29466	SSR	REVERSE	257	20	54.57	50	GGAGCTCCAGATATCATCAC
863	NDA_contig_31385	SSR	FORWARD	4	21	54.66	52.38	GTAGACAGTGGAGGTCAGATG	273	312	312	AAG	3	AAGAAGAAGAAGAAG	15
	NDA_contig_31385	SSR	REVERSE	276	20	52.51	40	ATTTCTCCACAGATCAACAG
864	NDA_contig_64284	SSR	FORWARD	29	20	55.49	40	ATACGCGTACCAAAAATACG	271	312	312	AT	2	ATATATATATATAT	14
	NDA_contig_64284	SSR	REVERSE	299	19	55.87	42.11	TTTATGGCCCAACAATACC
865	NDA_contig_30770	SSR	FORWARD	23	20	54.78	45	GGCAAAATTGTCACTAGGTC	256	314	314	AC	2	ACACACACACACACAC	16
	NDA_contig_30770	SSR	REVERSE	278	20	54.71	40	AGCCAGCATATGTTTTTAGG
866	NDA_contig_17236	SSR	FORWARD	12	19	54.31	47.37	CAAAGGGTGCAAGTACAAG	279	315	315	AG	2	AGAGAGAGAGAGAGAG	16
	NDA_contig_17236	SSR	REVERSE	290	20	54.48	50	CAAGAGAGTGCAGAAGTGTG
867	NDA_contig_24517	SSR	FORWARD	14	21	55.12	42.86	GGGTTCCTAACAAATGGTATC	278	315	315	AGA	3	AGAAGAAGAAGAAGA	15
	NDA_contig_24517	SSR	REVERSE	291	20	56.16	45	TTCTCCTTCGTCCTTCTTTC
868	NDA_contig_26062	SSR	FORWARD	4	21	55.02	42.86	CGCTGTACCTCAACAATTATC	309	315	315	TA	2	TATATATATATATATATA	18
	NDA_contig_26062	SSR	REVERSE	312	20	55.86	45	ACCTGTTCCATCACATTCTG
869	NDA_contig_52046	SSR	FORWARD	42	20	54.57	45	TCAACTGGCTTATTCTCTCC	267	315	315	ACT	3	ACTACTACTACTACT	15
	NDA_contig_52046	SSR	REVERSE	308	19	55.13	42.11	TAAAGTGGAAGGGGAATTG
870	NDA_contig_11388	SSR	FORWARD	2	20	56.87	40	ATCGCCAAACTTATCCAAAG	182	316	316	AT	2	ATATATATATATATAT	16
	NDA_contig_11388	SSR	REVERSE	183	21	55.84	42.86	GACCATGAATCATTCCCTATC
871	NDA_contig_37169	SSR	FORWARD	21	20	54.28	50	TACCACCTCTCTTCCTCAAC	282	316	316	CCA	3	CCACCACCACCACCACCA	18
	NDA_contig_37169	SSR	REVERSE	302	19	54.85	47.37	TTGAAGCTGAGTGTCAAGG
872	NDA_contig_57163	SSR	FORWARD	2	20	54.83	45	AAGATCGTGCGCTCTAATAC	266	316	316	TC	2	TCTCTCTCTCTCTC	14
	NDA_contig_57163	SSR	REVERSE	267	20	54.65	50	ACACAGATCAGCCTTAGCTC
873	NDA_contig_14946	SSR	FORWARD	43	19	55.07	47.37	ATCCATGAGCTTCTTGTCC	265	317	317	TCT	3	TCTTCTTCTTCTTCT	15
	NDA_contig_14946	SSR	REVERSE	307	20	55.1	45	ATGAAAGAGGAACACACAGG
874	NDA_contig_17235	SSR	FORWARD	12	19	54.26	42.11	CAAAGGGTGCAAATACAAG	282	317	317	AG	2	AGAGAGAGAGAGAG	14
	NDA_contig_17235	SSR	REVERSE	293	20	54.48	50	CAAGAGAGTGCAGAAGTGTG
875	NDA_contig_22368	SSR	FORWARD	59	20	55.89	45	CAAAGAGAACATGCTTGACC	168	317	317	TC	2	TCTCTCTCTCTCTC	14
	NDA_contig_22368	SSR	REVERSE	226	20	53.68	55	CGCTTAGACTAGGAGAGAGG
876	NDA_contig_51096	SSR	FORWARD	31	21	55.22	42.86	TGACAGTCTCGTTATTGATCC	214	318	318	TCA	3	TCATCATCATCATCA	15
	NDA_contig_51096	SSR	REVERSE	244	20	55.53	45	AGCAGTGATGATGAAGAAGC
877	NDA_contig_63026	SSR	FORWARD	8	20	58.46	50	ATACCGGCGTGTAATACGTG	225	318	318	GC	2	GCGCGCGCGCGCGC	14
	NDA_contig_63026	SSR	REVERSE	232	19	57.16	47.37	TATTACGGCGGCATAACAC
878	NDA_contig_30994	SSR	FORWARD	35	19	54.26	47.37	AACCGAATAGACCCAAGAG	282	321	321	AG	2	AGAGAGAGAGAG	12
	NDA_contig_30994	SSR	REVERSE	316	20	54.51	50	ACTCTCTTCTGGTGAGAACG
879	NDA_contig_43250	SSR	FORWARD	7	20	55.39	40	TACGTGAAATCAAGGAAAGG	276	321	321	TGG	3	TGGTGGTGGTGGTGG	15
	NDA_contig_43250	SSR	REVERSE	282	19	54.99	42.11	GCAAGGAAAATCTTGAAGG
880	NDA_contig_42117	SSR	FORWARD	1	19	55.35	47.37	AAGAAGGCTCTGGATGTTG	236	323	323	CAA	3	CAACAACAACAACAACAA	18
	NDA_contig_42117	SSR	REVERSE	236	20	54.43	40	TGTGATCTCACAGGAAAATG
881	NDA_contig_51715	SSR	FORWARD	42	18	55.75	44.44	TCGGGTTAATTCCATTCC	227	324	324	ATTCC	5	ATTCCATTCCATTCCATTCCATTCCATTCCATTCCATTCCATTCCATTCCATTCCATTCCATTCC	65
	NDA_contig_51715	SSR	REVERSE	268	21	54.55	42.86	GAATGACATGGACTCTAATGG
882	NDA_contig_27558	SSR	FORWARD	2	19	55.44	42.11	ACTTTCCAAGCTGTTTTGG	289	325	325	TG	2	TGTGTGTGTGTGTGTG	16
	NDA_contig_27558	SSR	REVERSE	290	20	54.15	40	ATAACCAACCAATCAGGAAG
883	NDA_contig_38077	SSR	FORWARD	88	20	54.43	40	TGTGATCTCACAGGAAAATG	238	325	325	TTG	3	TTGTTGTTGTTGTTG	15
	NDA_contig_38077	SSR	REVERSE	325	19	55.35	47.37	AAGAAGGCTCTGGATGTTG
884	NDA_contig_51173	SSR	FORWARD	16	21	53.33	42.86	AGGTAATGCTTTAGCTAGTGG	281	325	325	TTC	3	TTCTTCTTCTTCTTC	15
	NDA_contig_51173	SSR	REVERSE	296	20	55.47	40	CATTGTTGTCCTCCATTTTC
885	NDA_contig_14430	SSR	FORWARD	21	20	55.09	50	GAGGCATGCTTACTTCACTC	262	326	326	CA	2	CACACACACACA	12
	NDA_contig_14430	SSR	REVERSE	282	20	56.59	45	TGTAGACCAACAAGCAAAGC
886	NDA_contig_37136	SSR	FORWARD	30	20	54.56	50	GTAGTGGCCATCATTCCTAC	289	326	326	CT	2	CTCTCTCTCTCTCTCTCTCT	20
	NDA_contig_37136	SSR	REVERSE	318	19	55.19	52.63	CGCCTGGAGATAGAAAGAG
887	NDA_contig_17467	SSR	FORWARD	6	19	56.25	52.63	GGTGGAATGTATCGACCAG	267	328	328	GA	2	GAGAGAGAGAGA	12
	NDA_contig_17467	SSR	REVERSE	272	20	55.85	45	ACCATCATCGTCACAGTTTC
888	NDA_contig_42374	SSR	FORWARD	43	20	55.03	45	TTAGGTCCATCAAAGGTGTC	283	328	328	TC	2	TCTCTCTCTCTC	12
	NDA_contig_42374	SSR	REVERSE	325	20	55.37	40	AAATCTTGCTGTCCAATCTG
889	NDA_contig_27211	SSR	FORWARD	14	20	55.47	40	TCAGGAAAATCCAGCTAATG	233	330	330	TGG	3	TGGTGGTGGTGGTGGTGG	18
	NDA_contig_27211	SSR	REVERSE	246	20	55.02	50	CTGGCAACTTACAACCTCTC
890	NDA_contig_17515	SSR	FORWARD	10	20	54.97	45	ATATCACCCTCAATCACAGC	258	331	331	TTC	3	TTCTTCTTCTTCTTCTTCTTCTTCTTC	27
	NDA_contig_17515	SSR	REVERSE	267	20	54.64	45	TAGAAGCCGAATACAAGGTC
891	NDA_contig_32668	SSR	FORWARD	27	20	55.19	40	AGCATCACCTTCATTTGTTC	245	331	331	TGC	3	TGCTGCTGCTGCTGC	15
	NDA_contig_32668	SSR	REVERSE	271	21	54.64	42.86	CTTTCAAAGCTGTTCTCTCAG
892	NDA_contig_8597	SSR	FORWARD	19	20	53.71	45	TCTCACCTCATAAGCACAAC	259	332	332	AG	2	AGAGAGAGAGAGAG	14
	NDA_contig_8597	SSR	REVERSE	277	20	55.05	50	CAGAGAAGAACCATCAGAGC
893	NDA_contig_9120	SSR	FORWARD	54	20	53.74	45	ACCTGAAAGCGATAAGAGAC	268	332	332	TCT	3	TCTTCTTCTTCTTCTTCT	18
	NDA_contig_9120	SSR	REVERSE	321	19	54.91	47.37	TTTGCTGGAAGAGTACACG
894	NDA_contig_24052	SSR	FORWARD	2	20	55.59	45	TATTTCTCCTGCCTTACGTG	283	332	332	GA	2	GAGAGAGAGAGAGA	14
	NDA_contig_24052	SSR	REVERSE	284	20	54.63	50	TGACTGGAGTTAGACGTGTG
895	NDA_contig_25903	SSR	FORWARD	18	23	54.95	43.48	GTCCACTTATCTTTACTCGTCTG	229	332	332	AT	2	ATATATATATATATAT	16
	NDA_contig_25903	SSR	REVERSE	246	22	54.95	40.91	TCAATCTGAAGCAGAAGTACAG
896	NDA_contig_35687	SSR	FORWARD	15	19	54.52	42.11	CAGGAAAATGCAGCTAATG	234	332	332	TGG	3	TGGTGGTGGTGGTGGTGG	18
	NDA_contig_35687	SSR	REVERSE	248	20	55.83	50	CACTGGCAACTTACAACCTC
897	NDA_contig_43353	SSR	FORWARD	1	20	50.74	40	CCAAGAATCTCTTCTTCTTC	284	332	332	TCT	3	TCTTCTTCTTCTTCTTCT	18
	NDA_contig_43353	SSR	REVERSE	284	21	53.55	42.86	TCTCCAGAAGTTATCCAACTC
898	NDA_contig_43353	SSR	FORWARD	50	21	54.83	42.86	CCCAAGAATCTCTTCTTCTTC	257	332	332	TCT	3	TCTTCTTCTTCTTCTTCTTCTTCTTCTTCTTCTTCTTCT	39
	NDA_contig_43353	SSR	REVERSE	306	18	54.14	44.44	GTGGCTTTTCGTTAATGG
899	NDA_contig_53177	SSR	FORWARD	77	20	56.08	45	TGACTTCTTCACCAACAACC	255	332	332	AAG	3	AAGAAGAAGAAGAAG	15
	NDA_contig_53177	SSR	REVERSE	331	21	54.67	42.86	TCTCTTCACCATAAACAGAGC
900	NDA_contig_23844	SSR	FORWARD	9	20	53.74	40	ACAACACAAAGCATAACCAG	279	333	333	CT	2	CTCTCTCTCTCT	12
	NDA_contig_23844	SSR	REVERSE	287	20	55.27	40	AGGCGGATTTAAAGAATAGG
901	NDA_contig_41550	SSR	FORWARD	15	20	54.89	40	TGCAGATCTGTTTGTCTTTG	278	333	333	CAC	3	CACCACCACCACCAC	15
	NDA_contig_41550	SSR	REVERSE	292	20	55.37	45	AACTTCCTTAGCCTTTCCAG
902	NDA_contig_4261	SSR	FORWARD	36	20	54.32	40	TCACTCAACATTCCAAACAC	269	334	334	AAG	3	AAGAAGAAGAAGAAG	15
	NDA_contig_4261	SSR	REVERSE	304	21	54.75	42.86	TGCAGTAGAGGAATTAACCAG
903	NDA_contig_4680	SSR	FORWARD	4	19	54.98	47.37	CCGGAAGAAGATGAAGAAG	282	334	334	GAA	3	GAAGAAGAAGAAGAA	15
	NDA_contig_4680	SSR	REVERSE	285	19	55.02	47.37	GAAGCCTGCATTAAGTTCC
904	NDA_contig_6136	SSR	FORWARD	37	20	54.95	45	TTTGGGATCTCTATGTGACC	232	334	334	GCT	3	GCTGCTGCTGCTGCT	15
	NDA_contig_6136	SSR	REVERSE	268	19	55.54	42.11	CGGAATCTGAATGAAAACC
905	NDA_contig_22185	SSR	FORWARD	60	20	55.14	45	CTTCATAAGACTTGGGCTTG	273	334	334	GAA	3	GAAGAAGAAGAAGAAGAA	18
	NDA_contig_22185	SSR	REVERSE	332	21	55.22	42.86	TCACAAAACCAACTAGACCAC
906	NDA_contig_4679	SSR	FORWARD	5	20	54.29	45	CGGAAGAAGATGAAGAAGAG	282	335	335	GAA	3	GAAGAAGAAGAAGAA	15
	NDA_contig_4679	SSR	REVERSE	286	19	55.02	47.37	GAAGCCTGCATTAAGTTCC
907	NDA_contig_56354	SSR	FORWARD	26	20	54.31	40	ATCTTTTGTGTCTTCCGAAC	273	335	335	TTC	3	TTCTTCTTCTTCTTCTTCTTCTTCTTCTTC	30
	NDA_contig_56354	SSR	REVERSE	298	20	54.89	45	CGATGAAAGGGTATCAAGAG
908	NDA_contig_35731	SSR	FORWARD	2	20	55.7	45	TGCCATTCTCTACTCTTTGC	280	336	336	AG	2	AGAGAGAGAGAGAG	14
	NDA_contig_35731	SSR	REVERSE	281	20	55.18	45	CTGTAGCATAAACCCTTTCG
909	NDA_contig_42727	SSR	FORWARD	12	20	55.97	40	AAATTATGGGAAGCTCCAAG	175	337	337	TCA	3	TCATCATCATCATCA	15
	NDA_contig_42727	SSR	REVERSE	186	20	56.7	50	CCTCAGCTCTTCTTGGTTTC
910	NDA_contig_52063	SSR	FORWARD	59	20	54.89	45	TTAGAGCCAAAACCTACTGC	257	337	337	TGAT	4	TGATTGATTGATTGATTGAT	20
	NDA_contig_52063	SSR	REVERSE	315	20	54.48	40	AGGATGAAAGAAACAAGCAC
911	NDA_contig_15381	SSR	FORWARD	56	18	54.97	44.44	AAGTCAAAATGCGAGCAG	280	338	338	CCA	3	CCACCACCACCACCA	15
	NDA_contig_15381	SSR	REVERSE	335	20	56.57	40	GCTTTGGTTTTCCGAAATAG
912	NDA_contig_36173	SSR	FORWARD	69	20	55.63	50	GATCTGATCCTCAACAGTGC	265	338	338	GCT	3	GCTGCTGCTGCTGCT	15
	NDA_contig_36173	SSR	REVERSE	333	20	55.12	45	TTGACCCTTACACTTCCAAC
913	NDA_contig_46073	SSR	FORWARD	37	20	55.76	50	CGAGATTACAAGGTGACTGG	299	339	339	TGG	3	TGGTGGTGGTGGTGG	15
	NDA_contig_46073	SSR	REVERSE	335	22	54.94	45.45	CAGTCATAGCCTCACACATAAC
914	NDA_contig_56355	SSR	FORWARD	10	20	53.59	40	TGATATCTGAACGAGATTGG	276	339	339	AGA	3	AGAAGAAGAAGAAGAAGA	18
	NDA_contig_56355	SSR	REVERSE	285	20	55.08	50	TCCACCTCTACCACCTATTG
915	NDA_contig_56965	SSR	FORWARD	32	19	55.95	42.11	AAATGTAAGGCCACCAATG	283	341	341	TCC	3	TCCTCCTCCTCCTCC	15
	NDA_contig_56965	SSR	REVERSE	314	20	55.08	40	TGAGTCATCAAATTCCTTCC
916	NDA_contig_38839	SSR	FORWARD	78	20	55.29	40	AAAACGGTCAAGACATTGAG	254	343	343	GA	2	GAGAGAGAGAGAGA	14
	NDA_contig_38839	SSR	REVERSE	331	25	52.85	40	CATAGTGAGAGATAGATAGATAGGC
917	NDA_contig_19756	SSR	FORWARD	20	19	56.17	47.37	TGGAACAACCAAGGAAGAG	290	344	344	TGA	3	TGATGATGATGATGA	15
	NDA_contig_19756	SSR	REVERSE	309	20	54.65	40	CCATGGATTTCGATAAAGAC
918	NDA_contig_33389	SSR	FORWARD	22	20	55.66	40	AAAATGGGGAGGATAACTTG	299	344	344	GAT	3	GATGATGATGATGATGATGATGATGATGATGATGATGATGAT	42
	NDA_contig_33389	SSR	REVERSE	320	20	55.6	40	CCGAATTCCAATATGAAGTG
919	NDA_contig_36808	SSR	FORWARD	22	20	55.3	50	AGGTGCGAAGTGTCTGTATC	260	344	344	AT	2	ATATATATATATATATATATATATATATATATATATATATATATAT	46
	NDA_contig_36808	SSR	REVERSE	281	20	54.84	45	TAAGGAAGGAAGCTTGTCTG
920	NDA_contig_43910	SSR	FORWARD	46	20	55.24	40	ACAATCATTTGGCGTAAGAC	284	345	345	CA	2	CACACACACACA	12
	NDA_contig_43910	SSR	REVERSE	329	20	55.52	40	CTTTGATTTTGGGGTGTATG
921	NDA_contig_49607	SSR	FORWARD	53	19	54.3	47.37	CGCCACTCACAAAAACTAC	278	345	345	AGA	3	AGAAGAAGAAGAAGAAGAAGA	21
	NDA_contig_49607	SSR	REVERSE	330	20	55.12	45	TGTCTAGAACCAACCCAAAC
922	NDA_contig_27513	SSR	FORWARD	16	20	55.86	40	AAAACCAGAAGGATTCCAAG	293	346	346	GAA	3	GAAGAAGAAGAAGAA	15
	NDA_contig_27513	SSR	REVERSE	308	20	55.38	45	GGAGATGAACATGAAGATGG
923	NDA_contig_27513	SSR	FORWARD	16	20	55.86	40	AAAACCAGAAGGATTCCAAG	293	346	346	AAG	3	AAGAAGAAGAAGAAGAAGAAGAAG	24
	NDA_contig_27513	SSR	REVERSE	308	20	55.38	45	GGAGATGAACATGAAGATGG
924	NDA_contig_22645	SSR	FORWARD	2	20	56.05	50	ACTCTCTTCCGATCTCTTGG	279	348	348	AAG	3	AAGAAGAAGAAGAAG	15
	NDA_contig_22645	SSR	REVERSE	280	20	55.25	40	ATCGATCCTATGCAATCAAG
925	NDA_contig_32942	SSR	FORWARD	75	20	54.5	50	AGAAGTCTTCCACAGTCAGC	244	348	348	TCA	3	TCATCATCATCATCATCA	18
	NDA_contig_32942	SSR	REVERSE	318	20	54.81	45	CTGAAAAGGATACCAAGGTG
926	NDA_contig_56898	SSR	FORWARD	20	20	55	40	AGAACCGGTGATTCATATTG	279	349	349	AT	2	ATATATATATATAT	14
	NDA_contig_56898	SSR	REVERSE	298	20	54.83	50	CGTCTCCCATCGTTAGTTAC
927	NDA_contig_7160	SSR	FORWARD	19	20	56.21	45	GGGTTGTTTGGTTAGAAAGG	278	350	350	TGG	3	TGGTGGTGGTGGTGG	15
	NDA_contig_7160	SSR	REVERSE	296	20	55.43	40	TAAGCCCTTTTCTTTCCTTC
928	NDA_contig_7160	SSR	FORWARD	19	20	56.21	45	GGGTTGTTTGGTTAGAAAGG	278	350	350	ATG	3	ATGATGATGATGATGATG	18
	NDA_contig_7160	SSR	REVERSE	296	20	55.43	40	TAAGCCCTTTTCTTTCCTTC
929	NDA_contig_35521	SSR	FORWARD	90	18	54.88	50	AGATTTCTCACCGGGTTC	236	350	350	CA	2	CACACACACACA	12
	NDA_contig_35521	SSR	REVERSE	325	21	55.04	47.62	ACCGAGATCTACACTCTTTCC
930	NDA_contig_42614	SSR	FORWARD	1	20	52.42	40	GTTGCTTCTTGGTATTGTTC	279	350	350	TC	2	TCTCTCTCTCTCTC	14
	NDA_contig_42614	SSR	REVERSE	279	20	55.41	45	GGATGGTTGAATGATACTGC
931	NDA_contig_47054	SSR	FORWARD	124	20	55.99	40	TTTCCTCTTCCTTTGGTTTC	167	350	350	GT	2	GTGTGTGTGTGTGTGTGT	18
	NDA_contig_47054	SSR	REVERSE	290	20	55.22	40	TTAAGGGTTGTTGACGATTC
932	NDA_contig_19677	SSR	FORWARD	4	20	53.85	40	ACGATGATGATGATGATGAC	273	351	351	GA	2	GAGAGAGAGAGA	12
	NDA_contig_19677	SSR	REVERSE	276	20	55.01	45	CAGCCGTAAGGTAAACAATC
933	NDA_contig_24069	SSR	FORWARD	72	21	54.86	42.86	AAAAGCAGGTATACAGCAGTG	263	351	351	TC	2	TCTCTCTCTCTCTC	14
	NDA_contig_24069	SSR	REVERSE	334	20	57.08	40	GCACATGCAAATAAAAGCAG
934	NDA_contig_38731	SSR	FORWARD	37	20	54.98	45	TTCTAAGCTGATGCCCTAAG	278	351	351	ATT	3	ATTATTATTATTATT	15
	NDA_contig_38731	SSR	REVERSE	314	18	55.13	44.44	AAAAATAGCGGTGGGTTC
935	NDA_contig_55488	SSR	FORWARD	33	20	55.32	40	GCAACAAAACAAAGAGCTTC	292	351	351	GA	2	GAGAGAGAGAGA	12
	NDA_contig_55488	SSR	REVERSE	324	20	55.17	50	CTCCTTATCTGCTACCAACG
936	NDA_contig_21548	SSR	FORWARD	36	20	54.92	40	CAAGTTCGAAACTTTCATCC	267	354	354	CAA	3	CAACAACAACAACAA	15
	NDA_contig_21548	SSR	REVERSE	302	20	54.96	45	GGCCAAAGAGATTTACAGTG
937	NDA_contig_23174	SSR	FORWARD	5	20	54.86	40	TTTTCCATACACCCCATAAC	296	354	354	CT	2	CTCTCTCTCTCTCT	14
	NDA_contig_23174	SSR	REVERSE	300	20	56.26	40	TTTGGATTGTGATGCCTTAG
938	NDA_contig_47115	SSR	FORWARD	31	20	55.09	50	CATAGCTCAGGGATCTTACG	304	355	355	AC	2	ACACACACACACACAC	16
	NDA_contig_47115	SSR	REVERSE	334	20	54.68	50	GGTGAGTCTGTAGGTTTTGG
939	NDA_contig_46396	SSR	FORWARD	27	19	55.45	42.11	GAATGGAATGGAATCAAGC	311	356	356	TGGAA	5	TGGAATGGAATGGAATGGAATGGAATGGAATGGAATGGAA	40
	NDA_contig_46396	SSR	REVERSE	337	22	55.72	45.45	CCATACCATACCATACCATACC
940	NDA_contig_46396	SSR	FORWARD	80	20	55.91	40	TGGAATGGAACTGAATCAAC	267	356	356	TGGAA	5	TGGAATGGAATGGAATGGAATGGAATGGAA	30
	NDA_contig_46396	SSR	REVERSE	346	21	54.28	42.86	CATACCATTCCATACCATACC
941	NDA_contig_46396	SSR	FORWARD	88	19	56.02	47.37	AACTGAATCAACCCGAGTG	263	356	356	GAATG	5	GAATGGAATGGAATGGAATGGAATGGAATGGAATGGAATG	40
	NDA_contig_46396	SSR	REVERSE	350	20	55.29	45	GTTGCATACCATTCCATACC
942	NDA_contig_46396	SSR	FORWARD	88	19	56.02	47.37	AACTGAATCAACCCGAGTG	263	356	356	AATGG	5	AATGGAATGGAATGGAATGGAATGGAATGG	30
	NDA_contig_46396	SSR	REVERSE	350	20	55.29	45	GTTGCATACCATTCCATACC
943	NDA_contig_40871	SSR	FORWARD	92	20	54.57	40	AGAATCTTCTGGCTTTGATG	246	357	357	GTT	3	GTTGTTGTTGTTGTT	15
	NDA_contig_40871	SSR	REVERSE	337	20	55.19	50	ACTTAGTGGGTATGCCAGTG
944	NDA_contig_19083	SSR	FORWARD	22	20	55.12	45	CAAAGGCAAAGATACGAGAC	282	358	358	TC	2	TCTCTCTCTCTCTCTCTCTC	20
	NDA_contig_19083	SSR	REVERSE	303	22	54.53	40.91	CAGTAGCAATGAAATGTAGAGC
945	NDA_contig_42378	SSR	FORWARD	23	22	55.21	40.91	CAAGGCTTAGAGACAAAAAGAC	258	359	359	TC	2	TCTCTCTCTCTCTCTCTCTCTCTCTCTCTCTC	32
	NDA_contig_42378	SSR	REVERSE	280	20	55.36	45	ATCTTGCTTGGACTCTGATG
946	NDA_contig_37564	SSR	FORWARD	71	20	54.42	45	TCCTTCTTCTCTTTCACCAC	282	362	362	CTT	3	CTTCTTCTTCTTCTT	15
	NDA_contig_37564	SSR	REVERSE	352	20	54.27	40	AGAAAAAGGAAAGGAGGAAC
947	NDA_contig_4234	SSR	FORWARD	30	20	55.75	50	GAAGTGCCCATTGTGTAGAG	253	364	364	GA	2	GAGAGAGAGAGAGAGA	16
	NDA_contig_4234	SSR	REVERSE	282	20	54.44	45	ATCAGAGAAACAGAGGCAAC
948	NDA_contig_12310	SSR	FORWARD	15	22	55.15	40.91	GAAAAAGCTGTTGTTCTCTCTC	271	364	364	TA	2	TATATATATATA	12
	NDA_contig_12310	SSR	REVERSE	285	20	55.18	50	AGTGGTGTTCTCAGTCTTGG
949	NDA_contig_35057	SSR	FORWARD	15	20	56.38	40	CAATTGGTATTCCAACATGC	298	364	364	TG	2	TGTGTGTGTGTGTG	14
	NDA_contig_35057	SSR	REVERSE	312	20	54.54	45	ATCAGAGGATGAGCTGAAAG
950	NDA_contig_23753	SSR	FORWARD	20	19	55.39	42.11	ACGCGTAAAACCAATTCTC	257	365	365	TC	2	TCTCTCTCTCTC	12
	NDA_contig_23753	SSR	REVERSE	276	20	55.4	45	AGTCCAGCTTATGTCATTGC
951	NDA_contig_6315	SSR	FORWARD	80	20	55.18	50	AGTGGTGTTCTCAGTCTTGG	280	367	367	AT	2	ATATATATATATATAT	16
	NDA_contig_6315	SSR	REVERSE	359	20	55.33	45	CACAGAGGAAGAAAAAGCTG
952	NDA_contig_26228	SSR	FORWARD	24	20	55.49	45	AAGCAAAGAAGAGGAAGAGG	284	367	367	AGA	3	AGAAGAAGAAGAAGA	15
	NDA_contig_26228	SSR	REVERSE	307	20	54.94	50	CAAGCTCTGTATTGGGTCTC
953	NDA_contig_51245	SSR	FORWARD	150	19	55.52	42.11	AATTCTTGTTGCTGCCTTC	204	367	367	AAT	3	AATAATAATAATAATAATAATAAT	24
	NDA_contig_51245	SSR	REVERSE	353	20	55.21	50	ACTAGGTCTGCACCACAAAC
954	NDA_contig_28813	SSR	FORWARD	49	20	55.04	40	TACAAATTAGTGGGGAATGG	273	368	368	TC	2	TCTCTCTCTCTC	12
	NDA_contig_28813	SSR	REVERSE	321	20	54.71	40	AAGCGTTCGTATGATAAAGG
955	NDA_contig_37723	SSR	FORWARD	54	20	54.37	40	ATTAAATAACGGACCTGCAC	280	370	370	CTC	3	CTCCTCCTCCTCCTC	15
	NDA_contig_37723	SSR	REVERSE	333	20	54.86	45	GACTCCGCTGTATCAAATTC
956	NDA_contig_43781	SSR	FORWARD	80	20	55.16	45	AGAAGGAAGAAACTCCGAAC	270	372	372	TG	2	TGTGTGTGTGTGTG	14
	NDA_contig_43781	SSR	REVERSE	349	20	56.27	55	CCCTGGTCAGACACATACAC
957	NDA_contig_31225	SSR	FORWARD	70	21	55.26	47.62	CGAGAGATACGTGTCGTAAAG	303	373	373	GGT	3	GGTGGTGGTGGTGGTGGT	18
	NDA_contig_31225	SSR	REVERSE	372	18	56.52	50	AAAACCACCACCACCAAC
958	NDA_contig_42820	SSR	FORWARD	10	19	54.76	52.63	AGTGTGTCCCCAAGTAACC	267	373	373	TCC	3	TCCTCCTCCTCCTCC	15
	NDA_contig_42820	SSR	REVERSE	276	19	54.42	47.37	GATCCGTATTTGAGGAACC
959	NDA_contig_17120	SSR	FORWARD	75	20	55.65	40	TCATCATGCTTGAACAACTG	291	374	374	CTT	3	CTTCTTCTTCTTCTTCTTCTTCTTCTTCTT	30
	NDA_contig_17120	SSR	REVERSE	365	23	54.27	43.48	GTTACAGACACGTACGTATGAAG
960	NDA_contig_20516	SSR	FORWARD	57	20	54.69	40	TGCCATAAAACCCTAGAAAG	274	375	375	CAA	3	CAACAACAACAACAA	15
	NDA_contig_20516	SSR	REVERSE	330	20	54.61	45	AGCGAAGGTGTGACTTTTAC
961	NDA_contig_39956	SSR	FORWARD	95	20	55.89	40	CGTTTTCACTTGAAATGGAG	260	376	376	TGG	3	TGGTGGTGGTGGTGG	15
	NDA_contig_39956	SSR	REVERSE	354	19	56	52.63	GGAGCTCAATGCTGTAAGG
962	NDA_contig_28841	SSR	FORWARD	102	20	54.31	45	TCTTCTCCGATCCACTATTC	273	377	377	CT	2	CTCTCTCTCTCTCT	14
	NDA_contig_28841	SSR	REVERSE	374	20	54.83	40	AAGAGAAATTGAGCAACTCG
963	NDA_contig_43146	SSR	FORWARD	34	19	54.67	47.37	GGACTAATAAACGGGATCG	284	377	377	TCT	3	TCTTCTTCTTCTTCT	15
	NDA_contig_43146	SSR	REVERSE	317	20	53.94	40	TCCTGCTTACCTTTTTCTTC
964	NDA_contig_49005	SSR	FORWARD	60	20	54.2	45	CGGTGGAAGAGAAATAGAAG	283	377	377	AG	2	AGAGAGAGAGAGAGAG	16
	NDA_contig_49005	SSR	REVERSE	342	20	55.87	45	CTGGCCTATTAATCACAACG
965	NDA_contig_8184	SSR	FORWARD	15	20	52.36	40	CTTTCTGGTAATCAAGATGG	283	378	378	TCA	3	TCATCATCATCATCA	15
	NDA_contig_8184	SSR	REVERSE	297	20	54.84	40	TCAAAGTGATTAGCATGCAC
966	NDA_contig_19137	SSR	FORWARD	66	20	55.88	40	AAATACATGCCATCGACATC	285	378	378	TCATCT	6	TCATCTTCATCTTCATCTTCATCTTCATCT	30
	NDA_contig_19137	SSR	REVERSE	350	20	55.45	45	GATTAGCTTGTCGCTTTGAG
967	NDA_contig_36476	SSR	FORWARD	40	20	54.48	40	ATGAATAGTTGGCAGAAAGG	278	378	378	AT	2	ATATATATATAT	12
	NDA_contig_36476	SSR	REVERSE	317	20	53.96	40	ATCAAAAGCTGCCTAAACTC
968	NDA_contig_42731	SSR	FORWARD	44	20	56.5	40	ATTCTCATGATCCCCAAAAG	237	378	378	TTG	3	TTGTTGTTGTTGTTGTTGTTGTTGTTGTTGTTGTTGTTGTTGTTGTTGTTGTTG	54
	NDA_contig_42731	SSR	REVERSE	280	20	54.99	45	AACACCTCCAATGGTAACAG
969	NDA_contig_25954	SSR	FORWARD	87	20	55.03	40	AACTGTCATTGGAAGGATTG	269	379	379	AG	2	AGAGAGAGAGAGAGAGAGAG	20
	NDA_contig_25954	SSR	REVERSE	355	22	55.23	40.91	AACTTAATGCTGGAGATCTGAC
970	NDA_contig_33391	SSR	FORWARD	75	19	54.86	47.37	GGAGCTTTTATTGGAGGTG	273	381	381	TGC	3	TGCTGCTGCTGCTGC	15
	NDA_contig_33391	SSR	REVERSE	347	19	56.04	47.37	ATGGATGCTCAACCATAGC
971	NDA_contig_49424	SSR	FORWARD	54	20	54.79	45	CCTCCTTCACGTTAACATTC	262	381	381	ATA	3	ATAATAATAATAATAATA	18
	NDA_contig_49424	SSR	REVERSE	315	20	54.73	45	ACCCCATCTAAATTCTCTCC
972	NDA_contig_30064	SSR	FORWARD	65	20	55.76	40	TCTTGTTCTTTTGCCTTCTG	256	382	382	TGA	3	TGATGATGATGATGATGA	18
	NDA_contig_30064	SSR	REVERSE	320	19	54.95	42.11	TCAAGCAGAAAATCTGCAC
973	NDA_contig_46944	SSR	FORWARD	45	20	54.64	45	TATTGAGCTTTAGGGTCGTC	309	382	382	AATT	4	AATTAATTAATTAATTAATT	20
	NDA_contig_46944	SSR	REVERSE	353	20	54.44	45	AAAGTCTTACAGCCAACCAC
974	NDA_contig_49948	SSR	FORWARD	47	20	54.04	40	GAAAAGAAAGGCTCATCATC	161	207	207	AGG	3	AGGAGGAGGAGGAGGAGG	18
	NDA_contig_49948	SSR	REVERSE	207	19	51.81	52.63	GGAGTCTCTGTTCTTGACC
975	NDA_contig_59604	SSR	FORWARD	31	20	56.38	50	TGTCGATGAAGAGAGAGGTG	173	207	207	GAG	3	GAGGAGGAGGAGGAGGAGGAG	21
	NDA_contig_59604	SSR	REVERSE	203	18	56.39	55.56	GAGGCAATCCTGGTGAAC
976	NDA_contig_28516	SSR	FORWARD	24	20	54.17	45	GTTTCTCTCAAGAAGCCAAC	180	208	208	TCT	3	TCTTCTTCTTCTTCT	15
	NDA_contig_28516	SSR	REVERSE	203	20	53.42	40	ATGACATCGAAGAGAATGTG
977	NDA_contig_8566	SSR	FORWARD	86	20	54.4	50	ACTACAGGAAGCAACACCTC	267	383	383	AT	2	ATATATATATAT	12
	NDA_contig_8566	SSR	REVERSE	352	19	55.07	47.37	CACAAGTTGCAGTTTGGAC
978	NDA_contig_12669	SSR	FORWARD	57	20	53.35	40	AGGTTCAGAAAATCCAGTTC	280	384	384	AGA	3	AGAAGAAGAAGAAGA	15
	NDA_contig_12669	SSR	REVERSE	336	20	51.19	40	TATGCAGTTCTAAACACCAC
979	NDA_contig_12670	SSR	FORWARD	22	20	56.02	40	AAGAGGATCGGAAAAACTTG	239	384	384	AGA	3	AGAAGAAGAAGAAGA	15
	NDA_contig_12670	SSR	REVERSE	260	20	54.73	45	ATGTGACTCAATCTCCCATC
980	NDA_contig_48591	SSR	FORWARD	75	20	54.17	50	CTGTACACCGACAGCATAAC	279	384	384	GA	2	GAGAGAGAGAGAGAGAGA	18
	NDA_contig_48591	SSR	REVERSE	353	20	54.75	50	GAAGATAGTGTTGCCTCCAC
981	NDA_contig_48591	SSR	FORWARD	75	20	54.17	50	CTGTACACCGACAGCATAAC	279	384	384	GA	2	GAGAGAGAGAGAGAGAGAGAGAGAGAGA	28
	NDA_contig_48591	SSR	REVERSE	353	20	54.75	50	GAAGATAGTGTTGCCTCCAC
982	NDA_contig_51282	SSR	FORWARD	130	20	55.29	50	TGGTGGAGGTTACAGAGAAG	246	384	384	AAAG	4	AAAGAAAGAAAGAAAGAAAG	20
	NDA_contig_51282	SSR	REVERSE	375	21	55.91	42.86	CCCTTAGCTAGCCAAAATATG
983	NDA_contig_53513	SSR	FORWARD	13	20	55.1	50	TACAAGGTGACTGGGAGTTC	261	384	384	CTT	3	CTTCTTCTTCTTCTTCTT	18
	NDA_contig_53513	SSR	REVERSE	273	22	55.37	40.91	GTTGGTCTTAATCCAATACCTG
984	NDA_contig_6769	SSR	FORWARD	86	20	55.55	45	GGTTGAAGTTGAATCACCAG	276	385	385	GAA	3	GAAGAAGAAGAAGAAGAA	18
	NDA_contig_6769	SSR	REVERSE	361	20	54.62	40	CAAAAGCATGCATAGAAGTG
985	NDA_contig_8768	SSR	FORWARD	68	19	55.96	47.37	CGGAAGTTGAAGAGATTGC	297	385	385	GGT	3	GGTGGTGGTGGTGGTGGT	18
	NDA_contig_8768	SSR	REVERSE	364	20	55.47	40	TAGAAACGGTGAAAAAGTGG
986	NDA_contig_26447	SSR	FORWARD	131	20	54.92	45	ATGGAGTGATTCATCTGAGG	255	385	385	TTA	3	TTATTATTATTATTA	15
	NDA_contig_26447	SSR	REVERSE	385	18	55.65	50	CCCCCTTACAAACAAAGC
987	NDA_contig_20461	SSR	FORWARD	38	19	54.86	47.37	CACTAACACCATTGCCAAC	278	386	386	TAT	3	TATTATTATTATTAT	15
	NDA_contig_20461	SSR	REVERSE	315	20	55.45	45	ACGTTTGATCGCTATACAGG
988	NDA_contig_48638	SSR	FORWARD	40	20	55.05	45	CTGGCTTCCTTTATCATCAG	287	386	386	TAA	3	TAATAATAATAATAA	15
	NDA_contig_48638	SSR	REVERSE	326	20	54.44	45	GGTTACTTGGATTTGTCACC
989	NDA_contig_19642	SSR	FORWARD	111	19	55.13	42.11	TAGTTTGGGAAGGATTTGG	256	388	388	GAA	3	GAAGAAGAAGAAGAAGAAGAA	21
	NDA_contig_19642	SSR	REVERSE	366	20	55.45	45	ACTTCTGAGCACCAATTCAG
990	NDA_contig_32911	SSR	FORWARD	30	21	54.81	42.86	GACGATGAAGAAGAACAACAC	280	388	388	GAA	3	GAAGAAGAAGAAGAAGAAGAAGAA	24
	NDA_contig_32911	SSR	REVERSE	309	20	54.48	50	ACACGCTAACTCTCCTCATC
991	NDA_contig_32911	SSR	FORWARD	91	20	55.48	50	AAAAGAGAGAGCGAGGAGTC	287	388	388	GCG	3	GCGGCGGCGGCGGCGGCG	18
	NDA_contig_32911	SSR	REVERSE	377	20	55.16	45	ATTTATACGGTACGCACCAC
992	NDA_contig_29796	SSR	FORWARD	39	20	55.14	45	CAAAGGACCATTAGAAGCTG	303	390	390	GAA	3	GAAGAAGAAGAAGAA	15
	NDA_contig_29796	SSR	REVERSE	341	19	55.61	42.11	GGTGACCAAAAATTGCTTC
993	NDA_contig_29796	SSR	FORWARD	63	20	54.37	45	AGAGTTTGAAGAAGGTGGTG	279	390	390	GAA	3	GAAGAAGAAGAAGAAGAA	18
	NDA_contig_29796	SSR	REVERSE	341	19	55.61	42.11	GGTGACCAAAAATTGCTTC
994	NDA_contig_14275	SSR	FORWARD	46	20	55.86	45	ATGAGGTTGGTGTTGATGAG	277	391	391	AAG	3	AAGAAGAAGAAGAAGAAG	18
	NDA_contig_14275	SSR	REVERSE	322	19	55.07	47.37	ACTTCATCCATCCTCTTGC
995	NDA_contig_29523	SSR	FORWARD	128	20	54.14	40	TTTAGCATATGACCAAGCAG	264	391	391	ATC	3	ATCATCATCATCATCATCATCATCATCATC	30
	NDA_contig_29523	SSR	REVERSE	391	20	54.96	45	CCTAAATCTTCAAGCACCAC
996	NDA_contig_32158	SSR	FORWARD	87	20	54.84	40	CCGAGTTTCTTCAATTCATC	285	391	391	GAA	3	GAAGAAGAAGAAGAAGAA	18
	NDA_contig_32158	SSR	REVERSE	371	19	54.92	42.11	AAATCCAACGGATTCACTC
997	NDA_contig_44298	SSR	FORWARD	25	20	54.63	40	ACGCTTTGGTTTAAGGTATG	241	391	391	AAG	3	AAGAAGAAGAAGAAGAAG	18
	NDA_contig_44298	SSR	REVERSE	265	19	55.48	47.37	AACACCAACTGCAACACAG
998	NDA_contig_67121	SSR	FORWARD	87	18	54.89	50	GGCATTATTACGCCACAC	301	391	391	TA	2	TATATATATATATA	14
	NDA_contig_67121	SSR	REVERSE	387	19	56.35	42.11	TAAATTTACGGCGCATACC
999	NDA_contig_376	SSR	FORWARD	120	20	55.3	45	TTAGAGGACCAAACCTTGTG	268	392	392	GCT	3	GCTGCTGCTGCTGCTGCT	18
	NDA_contig_376	SSR	REVERSE	387	20	55.61	40	AAACCGCTATGTATTTGCTG
[truncated: 140 more rows]
